# Supplementary material for: Genomic Characterization of Salmonella enterica serovar Weltevreden Associated with Human Diarrhea
Source: Microbiol Spectr. 2023 Jan 18;11(1):e03542-22. doi: 10.1128/spectrum.03542-22 (PMC9927414; doi:10.1128/spectrum.03542-22)
Supplement: Supplemental file 1 — Table S1. Download spectrum.03542-22-s0001.xlsx, XLSX file, 0.01 MB [file spectrum.03542-22-s0001.xlsx]

## Sheet: Sheet1
Table S1 One-hundred and eight S. Weltevreden strains isolated from human patients in China between 2006 and 2017
Strains	Year of isolation	Places of isolation	Sample of isolation	Patient gender	Age
393	2012	China: Guangdong	Feces	Missing	Missing
394	2012	China: Guangdong	Feces	Missing	23-year-old
395	2012	China: Guangdong	Feces	Missing	Missing
396	2012	China: Guangdong	Feces	Missing	Missing
397	2012	China: Guangdong	Feces	Missing	Missing
1719	2015	China: Guangxi	Feces	Male	33-year-old
1720	2015	China: Guangxi	Feces	Male	41-year-old
1721	2015	China: Guangxi	Feces	Male	29-year-old
1722	2015	China: Guangxi	Feces	Male	33-year-old
1723	2015	China: Guangxi	Feces	Male	43-year-old
1724	2015	China: Guangxi	Feces	Male	48-year-old
1725	2015	China: Guangxi	Feces	Male	44-year-old
1726	2015	China: Guangxi	Feces	Male	38-year-old
1727	2015	China: Guangxi	Feces	Male	41-year-old
1728	2015	China: Guangxi	Feces	Male	28-year-old
1729	2015	China: Guangxi	Feces	Male	39-year-old
1730	2015	China: Guangxi	Feces	Male	29-year-old
1731	2015	China: Guangxi	Feces	Male	30-year-old
1732	2015	China: Guangxi	Feces	Male	48-year-old
1733	2015	China: Guangxi	Feces	Male	22-year-old
1734	2015	China: Guangxi	Feces	Female	38-year-old
1735	2015	China: Guangxi	Feces	Female	36-year-old
1736	2015	China: Guangxi	Feces	Female	42-year-old
1737	2015	China: Guangxi	Feces	Male	29-year-old
1738	2015	China: Guangxi	Feces	Female	51-year-old
15ESS0072	2015	China: Guangdong	Feces	Male	5-year-old
15ESS0260	2015	China: Guangdong	Feces	Female	52-year-old
15ESS0524	2015	China: Guangdong	Feces	Female	1-year-old
15ESS0704	2015	China: Guangdong	Feces	Male	57-year-old
15ESS0720	2015	China: Guangdong	Feces	Female	33-year-old
15ESS0737	2015	China: Guangdong	Feces	Female	1-year-old
15ESS0867	2015	China: Guangdong	Feces	Male	53-year-old
15ESS0998	2015	China: Guangdong	Feces	Female	75-year-old
15ESS1098	2015	China: Guangdong	Feces	Female	2-month-old
15ESS1222	2015	China: Guangdong	Feces	Female	10-month-old
15ESS1489	2015	China: Guangdong	Feces	Male	3-year-old
15ESS1505	2015	China: Guangdong	Feces	Male	44-year-old
ESS144	2010	China: Guangdong	Feces	Female	70-year-old
ESS150	2010	China: Guangdong	Feces	Male	3-month-old
ESS204	2010	China: Guangdong	Feces	Male	1-year-old
ESS249	2010	China: Guangdong	Feces	Female	59-year-old
ESS303	2010	China: Guangdong	Feces	Male	29-year-old
ESS304	2010	China: Guangdong	Feces	Male	22-year-old
ESS305	2010	China: Guangdong	Feces	Female	27-year-old
ESS306	2010	China: Guangdong	Feces	Male	23-year-old
ESS307	2010	China: Guangdong	Feces	Male	23-year-old
ESS513	2011	China: Guangdong	Feces	Female	53-year-old
ESS612	2011	China: Guangdong	Feces	Male	4-year-old
ESS658	2011	China: Guangdong	Feces	Female	1-month-old
ESS827	2011	China: Guangdong	Feces	Male	23-year-old
ESS859	2011	China: Guangdong	Feces	Female	56-year-old
L-S1884	2013	China: Guangdong	Feces	Male	37-year-old
L-S1885	2013	China: Guangdong	Feces	Male	50-year-old
L-S1886	2013	China: Guangdong	Feces	Male	19-year-old
L-S1898	2013	China: Guangdong	Feces	Female	31-year-old
L-S1913	2013	China: Guangdong	Feces	Female	10-month-old
L-S1987	2013	China: Guangdong	Feces	Female	6-year-old
L-S2080	2013	China: Guangdong	Feces	Male	1-month-old
L-S2130	2014	China: Guangdong	Feces	Female	35-year-old
L-S2134	2014	China: Guangdong	Feces	Male	6-year-old
L-S2173	2013	China: Guangdong	Feces	Female	16-year-old
L-S2175	2013	China: Guangdong	Feces	Female	63-year-old
L-S2360	2014	China: Guangdong	Feces	Female	24-year-old
L-S2544	2014	China: Guangdong	Feces	Female	26-year-old
L-S2717	2014	China: Guangdong	Feces	Female	7-month-old
L-S2804	2014	China: Guangdong	Feces	Male	50-year-old
L-S2882	2014	China: Guangdong	Feces	Male	3-year-old
L-S2897	2014	China: Guangdong	Feces	Female	22-year-old
L-S2899	2014	China: Guangdong	Feces	Female	3-month-old
L-S2902	2014	China: Guangdong	Feces	Female	6-year-old
L-S2987	2014	China: Guangdong	Feces	Male	15-year-old
L-S3131	2014	China: Guangdong	Feces	Male	46-year-old
L-S3264	2014	China: Guangdong	Feces	Male	40-year-old
L-S3278	2014	China: Guangdong	Feces	Male	3-month-old
L-S3483	2014	China: Guangdong	Feces	Male	4-month-old
L-S3489	2014	China: Guangdong	Blood	Female	6-month-old
SH06G011	2006	China: Shanghai	Feces	Male	55-year-old
SH10G020	2010	China: Shanghai	Feces	Female	24-year-old
SH10G154	2010	China: Shanghai	Feces	Female	63-year-old
SH10G237	2010	China: Shanghai	Feces	Male	17-year-old
SH10G319	2010	China: Shanghai	Feces	Female	26-day-old
SH10G540	2010	China: Shanghai	Feces	Female	24-year-old
SH10G673	2010	China: Shanghai	Feces	Male	62-year-old
SH11G0118	2011	China: Shanghai	Feces	Male	69-year-old
SH11G0119	2011	China: Shanghai	Feces	Male	57-year-old
SH11G0165	2011	China: Shanghai	Feces	Male	2-year-old
SH11G0359	2011	China: Shanghai	Feces	Male	44-year-old
SH11G1151	2011	China: Shanghai	Feces	Male	26-year-old
SH12G0034	2012	China: Shanghai	Feces	Male	72-year-old
SH12G0100	2012	China: Shanghai	Feces	Female	12-year-old
SH12G0763	2012	China: Shanghai	Feces	Male	22-year-old
SH12G0764	2012	China: Shanghai	Feces	Male	20-year-old
SH12G1180	2012	China: Shanghai	Feces	Male	57-year-old
SH12G1291	2012	China: Yunnan	Feces	Male	6-year-old
SH13G0231	2013	China: Shanghai	Feces	Male	46-year-old
SH13G1235	2013	China: Shanghai	Feces	Male	15-year-old
SH13G1619	2013	China: Guangxi	Feces	Missing	Missing
SH13G1620	2013	China: Guangxi	Blood	Female	48-year-old
SH13G1621	2013	China: Guangxi	Blood	Female	49-year-old
SH13G1622	2013	China: Guangxi	Blood	Male	53-year-old
SH13G1623	2013	China: Guangxi	Feces	Female	48-year-old
SH13G1624	2013	China: Guangxi	Feces	Female	49-year-old
SH14G0013	2014	China: Guangdong	Feces	Male	2-month-old
SH14G0364	2014	China: Guangdong	Feces	Female	22-year-old
SH14G1107	2014	China: Guangdong	Feces	Female	36-year-old
SH14G1557	2014	China: Shanghai	Feces	Male	2-month-old
SH17G0400	2017	China: Guangxi	Feces	Male	13-year-old
SH17G0401	2017	China: Guangxi	Feces	Female	14-year-old
SH17G0402	2017	China: Guangxi	Feces	Male	13-year-old
SH17G0403	2017	China: Guangxi	Feces	Female	14-year-old
SH17G0404	2017	China: Guangxi	Feces	Female	13-year-old
SH17G0405	2017	China: Guangxi	Feces	Male	14-year-old
SH17G0406	2017	China: Guangxi	Feces	Male	13-year-old
SH17G0407	2017	China: Guangxi	Feces	Female	14-year-old
SH17G0408	2017	China: Guangxi	Feces	Male	13-year-old
SH17G0409	2017	China: Guangxi	Feces	Female	14-year-old
SH17G0410	2017	China: Guangxi	Feces	Male	13-year-old
SH17G0411	2017	China: Guangxi	Feces	Female	14-year-old
