# Supplementary material for: Genomic Characterization of Salmonella enterica serovar Weltevreden Associated with Human Diarrhea
Source: Microbiol Spectr. 2023 Jan 18;11(1):e03542-22. doi: 10.1128/spectrum.03542-22 (PMC9927414; doi:10.1128/spectrum.03542-22)
Supplement: Supplemental file 2 — Table S2. Download spectrum.03542-22-s0002.xlsx, XLSX file, 0.01 MB [file spectrum.03542-22-s0002.xlsx]

## Sheet: Sheet1
Table S2 Ninety-six human S. Weltevreden strains sequenced in this study
Strains	Year of isolation	Places of isolation	Sample of isolation	Patient gender	Age	Conditions	Sequence types	GenBank accession numbers
1722	2015	China: Guangxi	Feces	Male	33-year-old	NGS	ST365	JADLNB000000000
1724	2015	China: Guangxi	Feces	Male	48-year-old	NGS	ST365	JADLNB000000000
396	2012	China: Guangdong	Feces	Missing	Missing	NGS	ST365	JAKGEA000000000
1730	2015	China: Guangxi	Feces	Male	29-year-old	NGS	ST365	JAKGEJ000000000
SH10G154	2010	China: Shanghai	Feces	Female	63-year-old	NGS	ST365	JADLLD000000000
SH10G237	2010	China: Shanghai	Feces	Male	17-year-old	NGS	ST365	JADLLE000000000
SH10G319	2010	China: Shanghai	Feces	Female	26-day-old	NGS	ST365	JADLLF000000000
SH10G540	2010	China: Shanghai	Feces	Female	24-year-old	NGS	ST155	JADLLG000000000
SH10G673	2010	China: Shanghai	Feces	Male	62-year-old	NGS	ST365	JADLLH000000000
SH11G0118	2011	China: Shanghai	Feces	Male	69-year-old	NGS	ST365	JADLLI000000000
SH11G0119	2011	China: Shanghai	Feces	Male	57-year-old	NGS	ST365	JADLLJ000000000
SH11G0165	2011	China: Shanghai	Feces	Male	2-year-old	NGS	ST365	JADLLK000000000
SH11G0359	2011	China: Shanghai	Feces	Male	44-year-old	NGS	ST365	JADLLL000000000
SH11G1151	2011	China: Shanghai	Feces	Male	26-year-old	NGS	ST684	JADLLM000000000
SH12G0034	2012	China: Shanghai	Feces	Male	72-year-old	NGS	ST365	JADLLN000000000
SH12G0100	2012	China: Shanghai	Feces	Female	12-year-old	NGS	ST365	JADLLO000000000
SH12G0763	2012	China: Shanghai	Feces	Male	22-year-old	NGS	ST365	JADLLP000000000
SH12G0764	2012	China: Shanghai	Feces	Male	20-year-old	NGS	ST365	JADLLQ000000000
SH12G1180	2012	China: Shanghai	Feces	Male	57-year-old	NGS	ST365	JADLLR000000000
SH12G1291	2012	China: Yunnan	Feces	Male	6-year-old	NGS	ST365	JADLLS000000000
SH13G0231	2013	China: Shanghai	Feces	Male	46-year-old	NGS	ST365	JADLLT000000000
SH13G1235	2013	China: Shanghai	Feces	Male	15-year-old	NGS	ST365	JADLLU000000000
SH13G1620	2013	China: Guangxi	Blood	Female	48-year-old	NGS	ST365	JADLLW000000000
SH13G1621	2013	China: Guangxi	Blood	Female	49-year-old	NGS	ST365	JADLLX000000000
SH13G1622	2013	China: Guangxi	Blood	Male	53-year-old	NGS	ST365	JADLLY000000000
SH13G1623	2013	China: Guangxi	Feces	Female	48-year-old	NGS	ST365	JADLLZ000000000
SH13G1624	2013	China: Guangxi	Feces	Female	49-year-old	NGS	ST365	JADLMA000000000
SH14G0013	2014	China: Guangdong	Feces	Male	2-month-old	NGS	ST365	JADLML000000000
SH14G1557	2014	China: Shanghai	Feces	Male	2-month-old	NGS	ST365	JADLMN000000000
SH17G0400	2017	China: Guangxi	Feces	Male	13-year-old	NGS	ST365	JADLMP000000000
SH17G0401	2017	China: Guangxi	Feces	Female	14-year-old	NGS	ST365	JADLMQ000000000
SH17G0402	2017	China: Guangxi	Feces	Male	13-year-old	NGS	ST365	JADLMR000000000
SH17G0403	2017	China: Guangxi	Feces	Female	14-year-old	NGS	ST365	JADLMS000000000
SH17G0404	2017	China: Guangxi	Feces	Female	13-year-old	NGS	ST365	JADLMT000000000
SH17G0405	2017	China: Guangxi	Feces	Male	14-year-old	NGS	ST365	JADLMU000000000
SH17G0406	2017	China: Guangxi	Feces	Male	13-year-old	NGS	ST365	JADLMV000000000
SH17G0407	2017	China: Guangxi	Feces	Female	14-year-old	NGS	ST365	JADLMW000000000
SH17G0408	2017	China: Guangxi	Feces	Male	13-year-old	NGS	ST365	JADLMX000000000
SH17G0409	2017	China: Guangxi	Feces	Female	14-year-old	NGS	ST365	JADLMY000000000
SH17G0410	2017	China: Guangxi	Feces	Male	13-year-old	NGS	ST365	JADLMZ000000000
SH17G0411	2017	China: Guangxi	Feces	Female	14-year-old	NGS	ST365	JADLNA000000000
1728	2015	China: Guangxi	Feces	Male	28-year-old	NGS	ST365	JADLNC000000000
1734	2015	China: Guangxi	Feces	Female	38-year-old	NGS	ST365	JADLND000000000
15ESS0260	2015	China: Guangdong	Feces	Female	52-year-old	NGS	ST365	JADLNK000000000
15ESS0867	2015	China: Guangdong	Feces	Male	53-year-old	NGS	ST365	JADLNL000000000
15ESS0998	2015	China: Guangdong	Feces	Female	75-year-old	NGS	ST365	JADLNM000000000
ESS204	2010	China: Guangdong	Feces	Male	1-year-old	NGS	ST365	JADLNR000000000
ESS307	2010	China: Guangdong	Feces	Male	23-year-old	NGS	ST365	JADLNS000000000
ESS513	2011	China: Guangdong	Feces	Female	53-year-old	NGS	ST365	JADLNT000000000
ESS612	2011	China: Guangdong	Feces	Male	4-year-old	NGS	ST365	JADLNU000000000
L-S1884	2013	China: Guangdong	Feces	Male	37-year-old	NGS	ST365	JADLNV000000000
L-S1885	2013	China: Guangdong	Feces	Male	50-year-old	NGS	ST365	JADLNW000000000
L-S1886	2013	China: Guangdong	Feces	Male	19-year-old	NGS	ST365	JADLNX000000000
L-S1898	2013	China: Guangdong	Feces	Female	31-year-old	NGS	ST365	JADLNY000000000
L-S1913	2013	China: Guangdong	Feces	Female	10-month-old	NGS	ST365	JADLNZ000000000
L-S1987	2013	China: Guangdong	Feces	Female	6-year-old	NGS	ST365	JADLOA000000000
L-S2080	2013	China: Guangdong	Feces	Male	1-month-old	NGS	ST365	JADLOB000000000
L-S2130	2014	China: Guangdong	Feces	Female	35-year-old	NGS	ST365	JADLOC000000000
L-S2134	2014	China: Guangdong	Feces	Male	6-year-old	NGS	ST365	JADLOD000000000
L-S2173	2013	China: Guangdong	Feces	Female	16-year-old	NGS	ST365	JADLOE000000000
L-S2175	2013	China: Guangdong	Feces	Female	63-year-old	NGS	ST365	JADLOF000000000
L-S2360	2014	China: Guangdong	Feces	Female	24-year-old	NGS	ST365	JADLOG000000000
L-S2544	2014	China: Guangdong	Feces	Female	26-year-old	NGS	ST365	JADLOH000000000
L-S2717	2014	China: Guangdong	Feces	Female	7-month-old	NGS	ST365	JADLOI000000000
L-S2804	2014	China: Guangdong	Feces	Male	50-year-old	NGS	ST365	JADLOJ000000000
L-S2882	2014	China: Guangdong	Feces	Male	3-year-old	NGS	ST365	JADLOK000000000
L-S2897	2014	China: Guangdong	Feces	Female	22-year-old	NGS	ST365	JADLOL000000000
L-S2899	2014	China: Guangdong	Feces	Female	3-month-old	NGS	ST365	JADLOM000000000
L-S2902	2014	China: Guangdong	Feces	Female	6-year-old	NGS	ST365	JADLON000000000
L-S2987	2014	China: Guangdong	Feces	Male	15-year-old	NGS	ST365	JADLOO000000000
L-S3131	2014	China: Guangdong	Feces	Male	46-year-old	NGS	ST365	JADLOP000000000
L-S3264	2014	China: Guangdong	Feces	Male	40-year-old	NGS	ST365	JADLOQ000000000
L-S3278	2014	China: Guangdong	Feces	Male	3-month-old	NGS	ST365	JADLOR000000000
L-S3483	2014	China: Guangdong	Feces	Male	4-month-old	NGS	ST365	JADLOS000000000
L-S3489	2014	China: Guangdong	Blood	Female	6-month-old	NGS	ST365	JADLOT000000000
SH06G011	2006	China: Shanghai	Feces	Male	55-year-old	NGS	ST365	JADLOV000000000
SH10G020	2010	China: Shanghai	Feces	Female	24-year-old	NGS	ST365	JADLOX000000000
393	2012	China: Guangdong	Feces	Missing	Missing	NGS	ST365	JAKGDX000000000
394	2012	China: Guangdong	Feces	Missing	23-year-old	NGS	ST365	JAKGDY000000000
395	2012	China: Guangdong	Feces	Missing	Missing	NGS	ST365	JAKGDZ000000000
397	2012	China: Guangdong	Feces	Missing	Missing	NGS	ST365	JAKGEB000000000
1719	2015	China: Guangxi	Feces	Male	33-year-old	NGS	ST365	JAKGEC000000000
1720	2015	China: Guangxi	Feces	Male	41-year-old	NGS	ST365	JAKGED000000000
1721	2015	China: Guangxi	Feces	Male	29-year-old	NGS	ST365	JAKGEE000000000
1723	2015	China: Guangxi	Feces	Male	43-year-old	NGS	ST365	JAKGEF000000000
1725	2015	China: Guangxi	Feces	Male	44-year-old	NGS	ST365	JAKGEG000000000
1726	2015	China: Guangxi	Feces	Male	38-year-old	NGS	ST365	JAKGEH000000000
1727	2015	China: Guangxi	Feces	Male	41-year-old	NGS	ST365	JAKGEI000000000
1731	2015	China: Guangxi	Feces	Male	30-year-old	NGS	ST365	JAKGEK000000000
1732	2015	China: Guangxi	Feces	Male	48-year-old	NGS	ST365	JAKGEL000000000
1733	2015	China: Guangxi	Feces	Male	22-year-old	NGS	ST365	JAKGEM000000000
1735	2015	China: Guangxi	Feces	Female	36-year-old	NGS	ST365	JAKGEN000000000
1736	2015	China: Guangxi	Feces	Female	42-year-old	NGS	ST365	JAKGEO000000000
1737	2015	China: Guangxi	Feces	Male	29-year-old	NGS	ST365	JAKGEP000000000
1738	2015	China: Guangxi	Feces	Female	51-year-old	NGS	ST365	JAKGEQ000000000
SH14G0364	2014	China: Guangdong	Feces	Female	22-year-old	NGS	ST365	JAKGGC000000000
