# Supplementary material for: Genomic Characterization of Salmonella enterica serovar Weltevreden Associated with Human Diarrhea
Source: Microbiol Spectr. 2023 Jan 18;11(1):e03542-22. doi: 10.1128/spectrum.03542-22 (PMC9927414; doi:10.1128/spectrum.03542-22)
Supplement: Supplemental file 3 — Table S3. Download spectrum.03542-22-s0003.xlsx, XLSX file, 0.02 MB [file spectrum.03542-22-s0003.xlsx]

## Sheet: Sheet1
Table S3 General feature of the whole genome sequences of 141 human S. Weltevreden downloaded from NCBI
Strain	Size (Mb)	GC%	GenBank accession numbers	Sequence types	Places of contamination	Years of isolation
colony_81	5.04709	52.3	CP067979	ST22	Thailand: Buriram	Missing
colony_80	5.04709	52.2	CP067980	ST365	Thailand: Yasothon	Missing
colony_78	4.55251	52.4	CP067981	ST365	Thailand: Yasothon	Missing
colony_77	4.55251	52.4	CP067982	ST365	Thailand: Yasothon	Missing
colony_76	4.55257	52.4	CP067983	ST365	Thailand: Yasothon	Missing
colony_75	4.55251	52.4	CP067984	ST365	Thailand: Yasothon	Missing
colony_74	4.55251	52.4	CP067985	ST365	Thailand: Yasothon	Missing
colony_72	4.55248	52.4	CP067986	ST365	Thailand: Yasothon	Missing
colony_69	4.55251	52.4	CP067987	ST365	Thailand: Yasothon	Missing
colony_68	5.04709	52.2	CP067988	ST365	Thailand: Yasothon	Missing
colony_66	4.55251	52.4	CP067989	ST365	Thailand: Yasothon	Missing
colony_64	5.04709	52.2	CP067990	ST365	Thailand: Yasothon	Missing
Colony63	4.55257	52.4	CP070308	ST365	Thailand: Yasothon	2019-09-06
H2	5.03962	52.94	CP073319	Novel ST	Thailand: Chiang Mai	2017
Colony70	5.04709	52.2	CP078529	ST365	Thailand: Yasothon	2019
Colony65	5.04709	52.2	CP078530	ST365	Thailand: Yasothon	2019
2511STDY5462406	5.16932	52.1	CZLL01000000	ST365	Viet Nam	2007
2511STDY5462410	5.02038	52.1	CZLN01000000	ST365	Viet Nam	2010
2511STDY5712410	5.09888	52	CZLO01000000	ST365	Mayotte	2011
2511STDY5462397	5.16545	52.1	CZLQ01000000	ST365	Viet Nam	2007
2511STDY5462387	4.98851	52.1	CZLS01000000	ST365	Viet Nam	2009
2511STDY5462399	5.06655	52.1	CZLU01000000	ST365	Viet Nam	2007
2511STDY5462403	5.04523	52.1	CZLV01000000	ST365	Viet Nam	2007
2511STDY5462386	4.93556	52.1	CZLX01000000	ST365	Viet Nam	2009
2511STDY5462401	5.0589	52.1	CZLY01000000	ST365	Viet Nam	2007
2511STDY5712411	4.84115	52.1	CZMA01000000	ST365	French Polynesia: Tahiti	2011
2511STDY5462396	5.05288	52.1	CZMD01000000	ST365	Viet Nam	2007
2511STDY5462408	5.06422	52.1	CZME01000000	ST365	Viet Nam	2007
2511STDY5462398	5.16188	52.1	CZMF01000000	ST365	Viet Nam	2007
2511STDY5712412	5.0019	52.1	CZMG01000000	ST365	Guyana	2011
2511STDY5462400	5.01203	52.1	CZMM01000000	ST365	Viet Nam	2007
2511STDY5462402	5.02916	52.1	CZMO01000000	ST365	Viet Nam	2007
2511STDY5462404	4.93494	52.1	CZMQ01000000	ST365	Viet Nam	2007
2511STDY5462395	5.13583	52.1	CZMR01000000	ST365	Viet Nam	2010
2511STDY5462409	5.16693	52.1	CZMT01000000	ST365	Viet Nam	2010
2511STDY5462412	5.00541	52.1	CZMV01000000	ST365	Viet Nam	2010
2511STDY5712409	4.95492	52.1	CZMY01000000	ST365	Indonesia	2011
2511STDY5712413	4.99184	52.1	CZMZ01000000	ST365	India	2011
2511STDY5462407	5.01428	52.1	CZNA01000000	ST365	Viet Nam	2007
2511STDY5712408	5.04489	52.1	CZNB01000000	ST365	Guadeloupe	2011
2511STDY5462405	5.01562	52.1	CZNC01000000	ST365	Viet Nam	2007
2511STDY5462416	5.08508	52.1	CZND01000000	ST365	Viet Nam	2010
2511STDY5462415	5.01016	52.1	CZNE01000000	ST365	Viet Nam	2010
2511STDY5462417	5.19791	52.1	CZNF01000000	ST365	Viet Nam	2010
2511STDY5462418	5.03999	52.1	CZNG01000000	ST365	Viet Nam	2010
2511STDY5462390	5.04262	52.1	CZNH01000000	ST365	Viet Nam	2009
2511STDY5462393	5.04498	52.1	CZNI01000000	ST365	Viet Nam	2009
2511STDY5462394	4.99833	52.1	CZNJ01000000	ST365	Viet Nam	2009
2511STDY5462391	5.08721	52.1	CZNK01000000	ST365	Viet Nam	2009
2511STDY5462389	5.00361	52.1	CZNL01000000	ST365	Viet Nam	2009
2511STDY5462419	5.16089	52.1	CZNM01000000	ST365	Viet Nam	2005
2511STDY5462392	4.93907	52.2	CZNN01000000	ST365	Viet Nam	2009
2511STDY5712403	5.00761	52.1	CZNO01000000	ST365	Mayotte	2010
2511STDY5712429	5.10121	52.1	CZNP01000000	ST365	Reunion	2013
2511STDY5712399	5.09076	52.1	CZNQ01000000	ST365	Laos	2010
2511STDY5712389	5.00547	52.1	CZNS01000000	ST365	New Caledonia	2003
2511STDY5712417	4.9159	52.2	CZNT01000000	ST365	New Caledonia	2012
2511STDY5712401	4.92171	52.1	CZNU01000000	ST365	Sri Lanka	2010
2511STDY5712392	4.87525	52.1	CZNV01000000	ST365	Mauritius	2005
2511STDY5712382	4.86852	52.2	CZNX01000000	ST365	Indonesia	1940
2511STDY5712416	4.92434	52.1	CZNY01000000	ST365	French Polynesia: Tahiti	2012
2511STDY5712406	4.96544	52.1	CZNZ01000000	ST365	Reunion	2011
2511STDY5712405	4.9626	52.1	CZOB01000000	ST365	Reunion	2010
2511STDY5712428	5.0234	52.1	CZOC01000000	ST365	Guyana	2013
2511STDY5712414	5.04286	52.1	CZOD01000000	ST365	Guadeloupe	2011
2511STDY5712398	5.05288	52.1	CZOF01000000	ST365	Indonesia	2010
2511STDY5712419	5.04271	52.1	CZOG01000000	ST365	Thailand	2012
2511STDY5712402	4.96021	52.1	CZOH01000000	ST365	India	2010
2511STDY5712391	4.84235	52.2	CZOI01000000	ST365	Guyana	2003
2511STDY5712396	5.02026	52.1	CZOJ01000000	ST365	Guadeloupe	2009
2511STDY5712430	5.03884	52.1	CZOK01000000	ST365	Thailand	2013
2511STDY5712425	4.97857	52.1	CZOL01000000	ST365	Algeria	2013
2511STDY5712387	5.01124	52.1	CZON01000000	ST365	Madagascar	2000
2511STDY5712422	4.98853	52.1	CZOO01000000	ST365	Reunion	2013
2511STDY5712426	5.03572	52.1	CZOP01000000	ST365	Thailand	2013
2511STDY5712390	4.9523	52.2	CZOR01000000	ST365	Guyana	2003
2511STDY5712407	4.85117	52.2	CZOS01000000	ST365	French Polynesia: Tahiti	2011
2511STDY5712400	4.97649	52.1	CZOT01000000	ST365	Malaysia	2010
2511STDY5712395	4.89508	52.1	CZOU01000000	ST365	Indonesia	2009
2511STDY5712386	5.00421	52.1	CZOV01000000	ST365	Thailand	2000
2511STDY5712383	4.85944	52.1	CZOX01000000	ST365	Sri Lanka	1956
2511STDY5712393	4.96619	52.1	CZOY01000000	ST365	Maldives	2008
2511STDY5712427	4.94443	52.1	CZPA01000000	ST365	New Caledonia	2013
2511STDY5712418	5.10168	52.1	CZPB01000000	ST365	Reunion	2012
2511STDY5712421	5.00862	52.1	CZPC01000000	ST365	Reunion	2012
2511STDY5712420	4.99671	52.1	CZPD01000000	ST365	Reunion	2012
2511STDY5712388	4.94444	52.1	CZPE01000000	ST365	Thailand	2002
2511STDY5712397	5.07279	52.1	CZPF01000000	ST365	Mauritius	2009
2511STDY5712423	4.88342	52.1	CZPH01000000	ST365	French Polynesia: Tahiti	2013
2511STDY5712415	4.7516	52.2	CZPM01000000	ST365	French Polynesia: Tahiti	2012
2511STDY5712424	4.92338	52.1	CZPO01000000	ST365	French Polynesia: Tahiti	2013
2511STDY5712404	4.94503	52	CZPP01000000	ST365	French Polynesia: Tahiti	2010
2511STDY5462388	5.16169	52.141	LN890518	ST365	Viet Nam	2009
2511STDY5462413	5.22862	52.141	LN890520	ST365	Viet Nam	2010
2511STDY5712384	4.95753	52.142	LN890522	ST365	New Caledonia	1998
2511STDY5712385	5.09911	52.122	LN890524	ST365	Reunion	1999
CNGD2015001	5.09671	52.1	MWMP01000000	ST365	China: Guangdong	2015
CNGD2015002	5.07576	52.1	MWMQ01000000	ST365	China: Guangdong	2015
CNGD2015003	4.92918	52.2	MWMR01000000	ST365	China: Guangdong	2015
CNGD2015004	5.03527	52.1	MWMS01000000	ST365	China: Guangdong	2015
CNGD2015005	4.95227	52.1	MWMT01000000	ST365	China: Guangdong	2015
CNGD2015006	5.02189	52.1	MWMU01000000	ST365	China: Guangdong	2015
CNGD2015007	5.08465	52.1	MWMV01000000	ST365	China: Guangdong	2015
CNGD2015008	4.98827	52.2	MWMW01000000	ST365	China: Guangdong	2015
CNGD2015009	4.89818	52.2	MWMX01000000	ST365	China: Guangdong	2015
CNGD2015011	4.97418	52.1	MWMY01000000	ST365	China: Guangdong	2015
CNGD2015012	4.99771	52.1	MWMZ01000000	ST365	China: Guangdong	2015
CNGD2015013	4.99097	52.1	MWNA01000000	ST365	China: Guangdong	2015
CNGD2015014	4.96125	52.1	MWNB01000000	ST365	China: Guangdong	2015
CNGD2015015	4.99261	52.1	MWNC01000000	ST365	China: Guangdong	2015
CNGD2015016	4.99025	52.1	MWND01000000	ST365	China: Guangdong	2015
CNGD2015017	4.88006	52.2	MWNE01000000	ST365	China: Guangdong	2015
CNGD2015018	4.95292	52.1	MWNF01000000	ST365	China: Guangdong	2015
CNGD2015019	4.96659	52.1	MWNG01000000	ST365	China: Guangdong	2015
CNGD2015020	5.0544	52.1	MWNH01000000	ST365	China: Guangdong	2015
CNGD2016001	4.96386	52.1	MWNI01000000	ST365	China: Guangdong	2016
CNGD2016002	4.98817	52.1	MWNJ01000000	ST365	China: Guangdong	2016
CNGD2016003	4.96716	52.1	MWNK01000000	ST365	China: Guangdong	2016
CNGD2016004	5.02874	52.1	MWNL01000000	ST365	China: Guangdong	2016
CNGD2016005	5.00977	52.1	MWNM01000000	ST365	China: Guangdong	2016
CNGD2016006	4.96663	52.2	MWNN01000000	ST365	China: Guangdong	2016
CNGD2016007	5.00371	52.1	MWNO01000000	ST365	China: Guangdong	2016
CNGD2016008	4.90533	52.2	MWNP01000000	ST365	China: Guangdong	2016
CNGD2016009	5.02681	52.1	MWNQ01000000	ST365	China: Guangdong	2016
CNGD2016010	4.91603	52.1	MWNR01000000	ST365	China: Guangdong	2016
CNGD2016011	4.90171	52.2	MWNS01000000	ST365	China: Guangdong	2016
CNGD2016012	4.97225	52.1	MWNT01000000	ST365	China: Guangdong	2016
CNGD2016013	5.02937	52.1	MWNU01000000	ST365	China: Guangdong	2016
CNGD2016014	4.92577	52.2	MWNV01000000	ST365	China: Guangdong	2016
CNGD2016015	4.99261	52.1	MWNW01000000	ST365	China: Guangdong	2016
CNGD2016016	5.0738	52.1	MWNX01000000	ST365	China: Guangdong	2016
CNGD2016017	5.05306	52.1	MWNY01000000	ST365	China: Guangdong	2016
CNGD2016018	4.98682	52.1	MWNZ01000000	ST365	China: Guangdong	2016
CNGD2016019	4.98336	52.1	MWOA01000000	ST365	China: Guangdong	2016
CNGD2016020	5.00796	52.2	MWOB01000000	ST365	China: Guangdong	2016
CNGD2016021	5.01818	52.1	MWOC01000000	ST365	China: Guangdong	2016
BCW_2820	4.93072	52.2	MXYM01000000	ST365	China: Taiwan	2000
SL_38_S112	4.93637	52.1	SMPX01000000	ST365	Sri Lanka: Jaffna	2016
SL_42_S216	4.92229	52.1	SMQB01000000	ST3771	Sri Lanka: Jaffna	2016
SL_58_S327	4.93932	52.1	SMQQ01000000	ST3771	Sri Lanka: Kandy	2017
SL_59_S329	4.92251	52.1	SMQR01000000	ST3771	Sri Lanka: Colombo	2016
