# Supplementary material for: Genomic Characterization of Salmonella enterica serovar Weltevreden Associated with Human Diarrhea
Source: Microbiol Spectr. 2023 Jan 18;11(1):e03542-22. doi: 10.1128/spectrum.03542-22 (PMC9927414; doi:10.1128/spectrum.03542-22)
Supplement: Supplemental file 4 — Table S4. Download spectrum.03542-22-s0004.xlsx, XLSX file, 0.01 MB [file spectrum.03542-22-s0004.xlsx]

## Sheet: Sheet1
Table S4 General feature of the whole genome sequences of 58 non-human S. Weltevreden downloaded from NCBI
Strain	Size (Mb)	GC%	GenBank accession numbers	Sequence types	Years of isolation	Hosts of isolation	Places of contamination
CNGDFood2016003	4.95388	52.1	MWOE01000000	ST3902	2016	Beef	China: Guangdong
2511STDY5712453	4.98658	52.1	CZLR01000000	ST365	2013	Bovine	New Caledonia
17819-1	5.06787	52.1	QMAB01000000	ST365	2004	Chelonia mydas	Pacific Ocean: Near Hawaii
2511STDY5564064	5.04492	52.2	CZNR01000000	ST365	2015	Duck	Viet Nam
2511STDY5564062	5.04494	52.1	CZOW01000000	ST365	2015	Duck	Viet Nam
2511STDY5712445	5.22628	52	CZLJ01000000	ST365	2012	Environment	Reunion
2511STDY5712447	4.92007	52.1	CZMW01000000	ST365	2013	Environment	India
2511STDY5712441	4.99552	52.1	CZMK01000000	ST365	2012	Environment feeding stuffs plant	Reunion
SGEHI2016-PSU-BS-010SL	5.10319	52.1	JADDIH000000000	ST365	2016	environmental	Thailand: Hat Yai City, Songkhla province
SGEHI2016-PSU-BS-001SL	5.10316	52.1	JADDII000000000	ST365	2016	environmental	Thailand: Hat Yai City, Songkhla province
FW-H1-Jan	5.08588	52.1	JAFDUJ000000000	ST365	2020	Farm water	Singapore
2511STDY5712460	5.13233	52.1	CZMU01000000	ST365	2013	Fish	France
2511STDY5712431	5.04721	52.1	CZOQ01000000	ST365	2006	Fish	France
2511STDY5712444	5.01053	52.1	CZMH01000000	ST365	2012	Food	Reunion
2511STDY5712435	4.94683	52.1	CZOE01000000	ST365	2013	Food	New Caledonia
2511STDY5712433	4.97694	52.1	CZOZ01000000	ST365	2013	Food	Reunion
2511STDY5712437	4.9475	52.1	CZPI01000000	ST365	2013	Food	New Caledonia
2511STDY5712436	4.86503	52.2	CZPQ01000000	ST365	2013	Food	Reunion
13V1250	4.95356	52.1	VFFK01000000	ST365	2013	frozen meat	India
HI_N05-537	5.04746	52.2	ABFF01000000	ST365	Missing	Missing	Missing
BCW_2840	5.06296	52.1	MXXU01000000	ST365	Missing	Missing	Missing
04-0604	4.96842	52.1	MYFR01000000	ST365	Missing	Missing	Missing
95-0466	5.20835	52	MYGA01000000	ST365	Missing	Missing	Missing
07-0123	5.04099	52.1	MYGJ01000000	ST365	Missing	Missing	Missing
89-0307	5.01667	52.1	MZFX01000000	ST365	Missing	Missing	Missing
54-5182	5.47506	51.8	MZGE01000000	Novel ST	Missing	Missing	Missing
HIY0014	5.00962	52.1	VDEF00000000	ST365	2010	Municipal wastewater	USA:HI
2511STDY5564063	5.00642	52.1	CZNW01000000	ST365	2015	Pig	Viet Nam
2511STDY5712451	4.92629	52.2	CZMB01000000	ST365	2013	Porcine Feed	New Caledonia
2511STDY5712452	4.92653	52.2	CZMS01000000	ST365	2013	Porcine Feed	New Caledonia
2511STDY5712458	5.13087	52.1	CZML01000000	ST365	2013	Pork	France
2511STDY5712457	5.13337	52.1	CZMP01000000	ST365	2013	Pork	France
CNGDFood2016001	5.0196	52.1	MWOD01000000	ST365	2016	pork	China: Guangdong
2511STDY5712440	5.01936	52	CZLI01000000	ST365	2012	Poultry	Reunion
2511STDY5712450	5.00757	52.1	CZLK01000000	ST2383	2013	Poultry	Reunion
2511STDY5712459	4.92765	52.1	CZLW01000000	ST365	2013	Poultry	France
2511STDY5712438	5.06866	52.1	CZMJ01000000	ST365	2013	Poultry	Reunion
2511STDY5712446	4.9059	52.1	CZPL01000000	ST365	2013	Poultry	India
2511STDY5712434	4.96522	52.1	CZPN01000000	ST365	2013	Poultry	Reunion
2511STDY5564065	5.15186	52.1	CZOA01000000	ST365	2015	Rat	Viet Nam
2511STDY5564066	5.04517	52.1	CZOM01000000	ST365	2015	Rat	Viet Nam
3	5.09909	52.1486	CP040701	ST365	2008	River water	Mexico
2511STDY5712439	4.8913	52.1	CZLP01000000	ST365	2013	Seafood	France
2511STDY5712449	4.94676	52.1	CZLT01000000	ST365	2013	Seafood	New Caledonia
2511STDY5712443	4.95532	52.1	CZLZ01000000	ST365	2012	Seafood	India
2511STDY5712456	4.96501	52.1	CZMN01000000	ST365	2013	Seafood	Missing
2511STDY5712455	5.04836	52.1	CZMX01000000	ST365	2013	Seafood	France
2511STDY5712432	5.04851	52.1	CZPG01000000	ST365	2006	Seafood	France
2511STDY5712442	4.91744	52.1	CZPK01000000	ST2183	2012	Seafood	India
SW9	3.82575	51.8	JPIO01000000	Novel ST	2007	Seafood	India
CNGDFood2016004	5.03408	52.1	MWOF01000000	ST365	2016	sheetmeat	China: Guangdong
CNGDFood2016005	4.91732	52.1	MWOG01000000	ST365	2016	Shrimp meat	China: Guangdong
1655	5.12906	52.1457	CP014996	ST365	2005	Tuna	USA:VA
2511STDY5712454	5.00789	52.1	CZLM01000000	ST365	2013	Vegetable	France
2511STDY5712461	4.97714	52.1	CZMC01000000	ST365	2013	Vegetable	France
2511STDY5712448	5.08943	52	CZMI01000000	ST365	2013	Vegetable	France
2007-60-3289-1	4.92033	52.1434	FR775188~FR775253	ST365	Missing	Vegetable	Scandinavia
sg_ww19a	5.19919	52.1	QASP01000000	ST365	2016	wet market	Singapore
