# Supplementary material for: Genomic Characterization of Salmonella enterica serovar Weltevreden Associated with Human Diarrhea
Source: Microbiol Spectr. 2023 Jan 18;11(1):e03542-22. doi: 10.1128/spectrum.03542-22 (PMC9927414; doi:10.1128/spectrum.03542-22)
Supplement: Supplemental file 5 — Table S5. Download spectrum.03542-22-s0005.xlsx, XLSX file, 0.01 MB [file spectrum.03542-22-s0005.xlsx]

## Sheet: Sheet1
Table S5 Sixty-two non-human S. Weltevreden strains sequenced in this study
Strains	Year of isolation	Places of isolation	Sample of isolation	Sequence types	GenBank accession number
150912P3	2015	China: Guangdong	Swine (pork)	ST365	JADLNE000000000
150920P4	2015	China: Guangdong	Swine (pork)	ST365	JADLNF000000000
150920P7	2015	China: Guangdong	Swine (pork)	ST365	JADLNG000000000
150920P9	2015	China: Guangdong	Swine (pork)	ST365	JADLNH000000000
150921P2B	2015	China: Guangdong	Swine (pork)	ST365	JADLNI000000000
150921P3H	2015	China: Guangdong	Swine (pork)	ST365	JADLNJ000000000
179-1-3	2011	China: Shanxi	Poultry	ST365	JADLNN000000000
198-1-1	2011	China: Shanxi	Poultry	ST365	JADLNO000000000
198-1-2	2011	China: Shanxi	Poultry	ST365	JADLNP000000000
199-2-3	2011	China: Shanxi	Poultry	ST241	JADLNQ000000000
SAL002	2015	China: Guangdong	Poultry (Chicken faeces)	ST40	JADLOU000000000
SH06SF014	2006	China: Shanghai	Shellfish (Green melon seeds)	ST365	JADLOW000000000
SH13G1619	2013	China: Guangxi	Cake	ST365	JADLLV000000000
SH13SF0681	2008	China: Guangxi	Lizard (Gekko)	ST365	JADLMB000000000
SH13SF0739	2013	China: Guangdong	Poultry (Chicken faeces)	ST365	JAKGER000000000
SH13SF0758	2013	China: Guangdong	Poultry (Chicken faeces)	ST365	JAKGES000000000
SH13SF0759	2013	China: Guangdong	Poultry (Chicken faeces)	ST365	JADLMC000000000
SH13SF0764	2013	China: Guangdong	Poultry (Chicken faeces)	ST365	JAKGET000000000
SH13SF0766	2013	China: Guangdong	Poultry (Chicken faeces)	ST365	JADLMD000000000
SH13SF0767	2013	China: Guangdong	Poultry (Chicken faeces)	ST365	JAKGEU000000000
SH13SF0769	2015	China: Guangdong	Poultry (Chicken faeces)	ST365	JADLME000000000
SH13SF0770	2013	China: Guangdong	Poultry (Chicken faeces)	ST365	JAKGEV000000000
SH13SF0771	2013	China: Guangdong	Poultry (Chicken faeces)	ST365	JAKGEW000000000
SH13SF0772	2013	China: Guangdong	Poultry (Chicken faeces)	ST365	JAKGEX000000000
SH13SF0773	2013	China: Guangdong	Poultry (Chicken faeces)	ST365	JAKGEY000000000
SH13SF0774	2013	China: Guangdong	Poultry (Chicken faeces)	ST365	JAKGEZ000000000
SH13SF0775	2013	China: Guangdong	Poultry (Chicken faeces)	ST365	JAKGFA000000000
SH13SF0776	2013	China: Guangdong	Poultry (Chicken faeces)	ST365	JAKGFB000000000
SH13SF0777	2013	China: Guangdong	Poultry (Chicken faeces)	ST365	JAKGFC000000000
SH13SF0778	2013	China: Guangdong	Poultry (Chicken faeces)	ST365	JAKGFD000000000
SH13SF0779	2013	China: Guangdong	Poultry (Chicken faeces)	ST365	JAKGFE000000000
SH13SF0783	2013	China: Guangdong	Poultry	ST365	JAKGFF000000000
SH13SF0784	2013	China: Guangdong	Poultry	ST365	JADLMF000000000
SH13SF0785	2013	China: Guangdong	Poultry	ST365	JAKGFG000000000
SH13SF0786	2013	China: Guangdong	Poultry	ST365	JAKGFH000000000
SH13SF0787	2013	China: Guangdong	Poultry	ST365	JAKGFI000000000
SH13SF0789	2013	China: Guangdong	Poultry	ST365	JAKGFJ000000000
SH13SF0791	2013	China: Guangdong	Poultry	ST365	JAKGFK000000000
SH13SF0794	2015	China: Guangdong	Poultry	ST365	JAKGFL000000000
SH13SF0801	2013	China: Guangdong	Poultry	ST365	JAKGFM000000000
SH13SF0802	2013	China: Guangdong	Poultry	ST365	JAKGFN000000000
SH13SF0803	2013	China: Guangdong	Poultry	ST365	JAKGFO000000000
SH13SF0804	2013	China: Guangdong	Poultry	ST365	JAKGFP000000000
SH13SF0805	2013	China: Guangdong	Poultry	ST365	JADLMG000000000
SH13SF0806	2013	China: Guangdong	Poultry	ST365	JAKGFQ000000000
SH13SF0828	2013	China: Guangdong	Poultry	ST365	JADLMH000000000
SH13SF0829	2013	China: Guangdong	Poultry	ST365	JAKGFR000000000
SH13SF0830	2013	China: Guangdong	Poultry	ST365	JAKGFS000000000
SH13SF0831	2013	China: Guangdong	Poultry	ST365	JAKGFT000000000
SH13SF0832	2013	China: Guangdong	Poultry	ST365	JAKGFU000000000
SH13SF0833	2013	China: Guangdong	Poultry	ST365	JADLMI000000000
SH13SF0834	2013	China: Guangdong	Poultry	ST365	JAKGFV000000000
SH13SF0835	2013	China: Guangdong	Poultry	ST365	JAKGFW000000000
SH13SF0836	2013	China: Guangdong	Poultry	ST365	JADLMJ000000000
SH13SF0840	2013	China: Guangdong	Poultry	ST365	JADLMK000000000
SH13SF0841	2013	China: Guangdong	Poultry	ST365	JAKGFX000000000
SH13SF0842	2013	China: Guangdong	Poultry	ST365	JAKGFY000000000
SH13SF0843	2013	China: Guangdong	Poultry	ST365	JAKGFZ000000000
SH13SF0844	2013	China: Guangdong	Poultry	ST365	JAKGGA000000000
SH13SF0845	2013	China: Guangdong	Poultry	ST365	JAKGGB000000000
SH14G1107	2014	China: Guangdong	Cake shop (Table surface swabs)	ST365	JADLMM000000000
SH14SF0010	2014	China: Shanghai	Shellfish (Green melon seeds)	ST365	JADLMO000000000
