# Supplementary material for: Genomic Characterization of Salmonella enterica serovar Weltevreden Associated with Human Diarrhea
Source: Microbiol Spectr. 2023 Jan 18;11(1):e03542-22. doi: 10.1128/spectrum.03542-22 (PMC9927414; doi:10.1128/spectrum.03542-22)
Supplement: Supplemental file 7 — Table S7. Download spectrum.03542-22-s0007.xlsx, XLSX file, 0.4 MB [file spectrum.03542-22-s0007.xlsx]

## Sheet: zjm01
Table S7 BLAST results of pSH17G0407 genome sequence against the other S. Weltevreden genome sequences
# BLASTN 2.2.24 [Aug-08-2010]
# Query: Salmonella enterica serovar Weltevreden strain SH17G0407 plasmid pSH17G0407, complete sequence
# Database: Sam.fas
# Fields: Query id	Subject id	% identity	alignment length	mismatches	gap openings	q. start	q. end	s. start	s. end	e-value	bit score
Salmonella	2007-60-3289-1_Germany_2011	99.97	58975	2	13	39916	98876	69195	10221	0	116000
Salmonella	2007-60-3289-1_Germany_2011	99.94	9067	1	3	1	9065	9065	1	0	17680
Salmonella	2007-60-3289-1_Germany_2011	99.45	4721	2	4	12437	17155	73894	69196	0	9077
Salmonella	2007-60-3289-1_Germany_2011	100	3380	0	0	9065	12444	81966	78587	0	6700
Salmonella	2007-60-3289-1_Germany_2011	99.92	1297	0	1	15860	17155	1288523	1289819	0	2555
Salmonella	2007-60-3289-1_Germany_2011	99.92	1297	0	1	15860	17155	3783930	3785226	0	2555
Salmonella	2007-60-3289-1_Germany_2011	99.92	1296	0	1	15861	17155	4032685	4033980	0	2553
Salmonella	2007-60-3289-1_Germany_2011	99.92	1295	0	1	15862	17155	88630	89924	0	2551
Salmonella	2007-60-3289-1_Germany_2011	99.92	1295	0	1	15862	17155	293947	292653	0	2551
Salmonella	2007-60-3289-1_Germany_2011	99.85	1295	1	1	38588	39881	89924	88630	0	2543
Salmonella	2007-60-3289-1_Germany_2011	99.85	1295	1	1	38588	39881	292653	293947	0	2543
Salmonella	2007-60-3289-1_Germany_2011	99.85	1295	1	1	38588	39881	1289819	1288525	0	2543
Salmonella	2007-60-3289-1_Germany_2011	99.85	1295	1	1	38588	39881	3785226	3783932	0	2543
Salmonella	2007-60-3289-1_Germany_2011	99.85	1295	1	1	38588	39881	4033980	4032686	0	2543
Salmonella	2007-60-3289-1_Germany_2011	99.77	1300	1	2	38583	39881	69191	70489	0	2537
Salmonella	2007-60-3289-1_Germany_2011	99.34	1207	7	1	35375	36580	17697	18903	0	2321
Salmonella	2007-60-3289-1_Germany_2011	99.91	1104	0	1	98928	100030	10169	9066	0	2131
Salmonella	2007-60-3289-1_Germany_2011	98.45	711	10	1	39927	40636	88596	87886	0	1330
Salmonella	2007-60-3289-1_Germany_2011	97.89	712	13	2	39927	40636	3286689	3287400	0	1296
Salmonella	2007-60-3289-1_Germany_2011	98.15	703	11	2	39936	40636	4032687	4031985	0	1287
Salmonella	2007-60-3289-1_Germany_2011	89.3	617	58	5	93488	94097	3632595	3633210	0	666
Salmonella	2007-60-3289-1_Germany_2011	99.62	260	1	0	39916	40175	3785231	3785490	4e-140	507
Salmonella	2007-60-3289-1_Germany_2011	85.43	556	78	3	44420	44973	4742026	4741472	1e-118	436
Salmonella	2007-60-3289-1_Germany_2011	86.26	473	63	2	90934	91406	4659092	4659562	1e-109	406
Salmonella	2007-60-3289-1_Germany_2011	86.02	472	64	2	35375	35846	4659561	4659092	1e-106	396
Salmonella	2007-60-3289-1_Germany_2011	87	223	29	0	36360	36582	4658944	4658722	3e-51	212
Salmonella	2007-60-3289-1_Germany_2011	91.89	148	12	0	35882	36029	4659084	4658937	5e-47	198
Salmonella	2007-60-3289-1_Germany_2011	91.89	148	12	0	90751	90898	4658937	4659084	5e-47	198
Salmonella	2007-60-3289-1_Germany_2011	87.89	190	23	0	90200	90389	4658724	4658913	7e-46	194
Salmonella	2007-60-3289-1_Germany_2011	91.26	103	9	0	38587	38689	778479	778581	2e-27	133
Salmonella	2007-60-3289-1_Germany_2011	91.26	103	9	0	17054	17156	778581	778479	2e-27	133
Salmonella	2007-60-3289-1_Germany_2011	81.47	232	43	0	49930	50161	308782	308551	3e-23	119
Salmonella	2007-60-3289-1_Germany_2011	98.18	55	1	0	39927	39981	2921714	2921660	8e-18	101
Salmonella	2007-60-3289-1_Germany_2011	98	50	1	0	91358	91407	909717	909766	8e-15	91.7
Salmonella	2007-60-3289-1_Germany_2011	97.92	48	1	0	35375	35422	909764	909717	1e-13	87.7
Salmonella	2007-60-3289-1_Germany_2011	81.98	172	25	2	90199	90370	1293973	1294138	1e-13	87.7
Salmonella	2007-60-3289-1_Germany_2011	81.87	171	25	2	36410	36580	1294138	1293974	5e-13	85.7
Salmonella	2007-60-3289-1_Germany_2011	100	41	0	0	39927	39967	4253858	4253818	7e-12	81.8
Salmonella	2007-60-3289-1_Germany_2011	97.37	38	1	0	17118	17155	240161	240198	7e-09	71.9
Salmonella	2007-60-3289-1_Germany_2011	97.37	38	1	0	38588	38625	240198	240161	7e-09	71.9
Salmonella	04-0604_USA_2017	99.97	58396	2	13	40495	98876	3271072	3329467	0	114800
Salmonella	04-0604_USA_2017	99.96	12446	1	3	1	12444	3330623	3343066	0	24370
Salmonella	04-0604_USA_2017	99.35	3514	1	2	12437	15949	3347759	3351251	0	6724
Salmonella	04-0604_USA_2017	99.92	1297	0	1	15861	17156	4952677	4953973	0	2555
Salmonella	04-0604_USA_2017	99.85	1296	1	1	38587	39881	4953973	4952678	0	2545
Salmonella	04-0604_USA_2017	99.34	1207	7	1	35375	36580	3321991	3320785	0	2321
Salmonella	04-0604_USA_2017	99.91	1104	0	1	98928	100030	3329519	3330622	0	2131
Salmonella	04-0604_USA_2017	98.9	547	6	0	40036	40582	4961256	4960710	0	1037
Salmonella	04-0604_USA_2017	89.3	617	58	5	93488	94097	3938847	3939462	0	666
Salmonella	04-0604_USA_2017	85.43	556	78	3	44420	44973	720598	721152	1e-118	436
Salmonella	04-0604_USA_2017	100	207	0	0	39916	40122	4965583	4965377	6e-111	410
Salmonella	04-0604_USA_2017	86.26	473	63	2	90934	91406	2921549	2921079	1e-109	406
Salmonella	04-0604_USA_2017	86.02	472	64	2	35375	35846	2921080	2921549	1e-106	396
Salmonella	04-0604_USA_2017	98.98	197	2	0	39927	40123	4966045	4966241	4e-100	375
Salmonella	04-0604_USA_2017	98.48	197	3	0	39927	40123	3832727	3832923	9e-98	367
Salmonella	04-0604_USA_2017	98.48	197	3	0	39926	40122	4634931	4635127	9e-98	367
Salmonella	04-0604_USA_2017	98.48	197	3	0	39927	40123	4690420	4690224	9e-98	367
Salmonella	04-0604_USA_2017	98.47	196	3	0	39927	40122	4435386	4435191	3e-97	365
Salmonella	04-0604_USA_2017	98.47	196	3	0	39927	40122	4942849	4943044	3e-97	365
Salmonella	04-0604_USA_2017	99.31	145	0	1	40493	40636	4474699	4474555	4e-69	272
Salmonella	04-0604_USA_2017	99.3	143	0	1	40495	40636	3108441	3108299	6e-68	268
Salmonella	04-0604_USA_2017	99.3	143	0	1	40495	40636	4218557	4218415	6e-68	268
Salmonella	04-0604_USA_2017	99.3	143	0	1	40495	40636	4544154	4544296	6e-68	268
Salmonella	04-0604_USA_2017	99.3	143	0	1	40495	40636	4574869	4574727	6e-68	268
Salmonella	04-0604_USA_2017	98.6	143	1	1	40495	40636	2429716	2429574	1e-65	260
Salmonella	04-0604_USA_2017	98.6	143	1	1	40495	40636	3644984	3644842	1e-65	260
Salmonella	04-0604_USA_2017	98.6	143	1	1	40495	40636	4009141	4008999	1e-65	260
Salmonella	04-0604_USA_2017	87	223	29	0	36360	36582	2921697	2921919	3e-51	212
Salmonella	04-0604_USA_2017	91.89	148	12	0	90751	90898	2921704	2921557	5e-47	198
Salmonella	04-0604_USA_2017	91.89	148	12	0	35882	36029	2921557	2921704	5e-47	198
Salmonella	04-0604_USA_2017	87.89	190	23	0	90200	90389	2921917	2921728	7e-46	194
Salmonella	04-0604_USA_2017	100	90	0	0	17066	17155	4940554	4940643	4e-41	178
Salmonella	04-0604_USA_2017	100	90	0	0	38588	38677	4940643	4940554	4e-41	178
Salmonella	04-0604_USA_2017	100	89	0	0	15860	15948	89	1	2e-40	176
Salmonella	04-0604_USA_2017	100	89	0	0	38588	38676	3771384	3771472	2e-40	176
Salmonella	04-0604_USA_2017	100	89	0	0	17067	17155	3771472	3771384	2e-40	176
Salmonella	04-0604_USA_2017	100	88	0	0	15862	15949	1643189	1643276	7e-40	174
Salmonella	04-0604_USA_2017	100	88	0	0	39794	39881	1643276	1643189	7e-40	174
Salmonella	04-0604_USA_2017	100	88	0	0	17068	17155	1792756	1792843	7e-40	174
Salmonella	04-0604_USA_2017	100	88	0	0	38588	38675	1792843	1792756	7e-40	174
Salmonella	04-0604_USA_2017	100	88	0	0	38588	38675	2537028	2537115	7e-40	174
Salmonella	04-0604_USA_2017	100	88	0	0	17068	17155	2537115	2537028	7e-40	174
Salmonella	04-0604_USA_2017	100	88	0	0	39794	39881	3351251	3351164	7e-40	174
Salmonella	04-0604_USA_2017	100	88	0	0	39794	39881	3351250	3351337	7e-40	174
Salmonella	04-0604_USA_2017	100	88	0	0	15862	15949	3351337	3351250	7e-40	174
Salmonella	04-0604_USA_2017	100	88	0	0	17069	17156	3708332	3708419	7e-40	174
Salmonella	04-0604_USA_2017	100	88	0	0	38587	38674	3708419	3708332	7e-40	174
Salmonella	04-0604_USA_2017	100	88	0	0	17069	17156	4009142	4009229	7e-40	174
Salmonella	04-0604_USA_2017	100	88	0	0	38587	38674	4009229	4009142	7e-40	174
Salmonella	04-0604_USA_2017	100	88	0	0	39795	39882	4118541	4118454	7e-40	174
Salmonella	04-0604_USA_2017	100	88	0	0	15861	15948	4170165	4170252	7e-40	174
Salmonella	04-0604_USA_2017	100	88	0	0	17068	17155	4310075	4310162	7e-40	174
Salmonella	04-0604_USA_2017	100	88	0	0	38588	38675	4310162	4310075	7e-40	174
Salmonella	04-0604_USA_2017	98.91	92	1	0	38583	38674	4965579	4965670	7e-40	174
Salmonella	04-0604_USA_2017	100	87	0	0	39795	39881	1	87	3e-39	172
Salmonella	04-0604_USA_2017	100	87	0	0	17069	17155	2321631	2321717	3e-39	172
Salmonella	04-0604_USA_2017	100	87	0	0	38588	38674	2321717	2321631	3e-39	172
Salmonella	04-0604_USA_2017	100	87	0	0	38588	38674	2738536	2738622	3e-39	172
Salmonella	04-0604_USA_2017	100	87	0	0	17069	17155	2738622	2738536	3e-39	172
Salmonella	04-0604_USA_2017	100	87	0	0	15862	15948	4118455	4118541	3e-39	172
Salmonella	04-0604_USA_2017	100	87	0	0	39795	39881	4170252	4170166	3e-39	172
Salmonella	04-0604_USA_2017	100	87	0	0	38588	38674	4435104	4435190	3e-39	172
Salmonella	04-0604_USA_2017	100	87	0	0	17069	17155	4435190	4435104	3e-39	172
Salmonella	04-0604_USA_2017	100	87	0	0	39795	39881	4605266	4605352	3e-39	172
Salmonella	04-0604_USA_2017	100	87	0	0	15862	15948	4605352	4605266	3e-39	172
Salmonella	04-0604_USA_2017	100	87	0	0	38588	38674	4763407	4763493	3e-39	172
Salmonella	04-0604_USA_2017	100	87	0	0	17069	17155	4763493	4763407	3e-39	172
Salmonella	04-0604_USA_2017	100	87	0	0	15862	15948	4905589	4905675	3e-39	172
Salmonella	04-0604_USA_2017	100	87	0	0	39795	39881	4905675	4905589	3e-39	172
Salmonella	04-0604_USA_2017	100	87	0	0	38588	38674	4948051	4948137	3e-39	172
Salmonella	04-0604_USA_2017	100	87	0	0	17069	17155	4948137	4948051	3e-39	172
Salmonella	04-0604_USA_2017	100	87	0	0	17069	17155	4965670	4965584	3e-39	172
Salmonella	04-0604_USA_2017	100	87	0	0	39795	39881	4965958	4966044	3e-39	172
Salmonella	04-0604_USA_2017	100	87	0	0	15862	15948	4966044	4965958	3e-39	172
Salmonella	04-0604_USA_2017	100	86	0	0	39796	39881	4968214	4968299	1e-38	170
Salmonella	04-0604_USA_2017	100	86	0	0	15862	15947	4968299	4968214	1e-38	170
Salmonella	04-0604_USA_2017	100	84	0	0	38586	38669	4544070	4544153	2e-37	167
Salmonella	04-0604_USA_2017	100	83	0	0	17074	17156	4544153	4544071	6e-37	165
Salmonella	04-0604_USA_2017	100	83	0	0	38588	38670	4814789	4814871	6e-37	165
Salmonella	04-0604_USA_2017	100	83	0	0	17073	17155	4814871	4814789	6e-37	165
Salmonella	04-0604_USA_2017	100	80	0	0	15861	15940	975395	975474	4e-35	159
Salmonella	04-0604_USA_2017	100	79	0	0	39803	39881	975474	975396	2e-34	157
Salmonella	04-0604_USA_2017	97.7	87	2	0	39927	40013	4968333	4968419	2e-34	157
Salmonella	04-0604_USA_2017	100	78	0	0	39804	39881	3427030	3427107	6e-34	155
Salmonella	04-0604_USA_2017	100	78	0	0	15862	15939	3427107	3427030	6e-34	155
Salmonella	04-0604_USA_2017	100	73	0	0	39809	39881	3771470	3771542	6e-31	145
Salmonella	04-0604_USA_2017	100	73	0	0	15862	15934	3771542	3771470	6e-31	145
Salmonella	04-0604_USA_2017	100	73	0	0	15861	15933	4867659	4867587	6e-31	145
Salmonella	04-0604_USA_2017	100	72	0	0	39812	39883	3108441	3108512	2e-30	143
Salmonella	04-0604_USA_2017	100	72	0	0	39810	39881	4867587	4867658	2e-30	143
Salmonella	04-0604_USA_2017	100	70	0	0	15862	15931	3108510	3108441	4e-29	139
Salmonella	04-0604_USA_2017	97.53	81	1	1	40557	40636	4690225	4690145	1e-28	137
Salmonella	04-0604_USA_2017	91.26	103	9	0	38587	38689	2044942	2045044	2e-27	133
Salmonella	04-0604_USA_2017	91.26	103	9	0	17054	17156	2045044	2044942	2e-27	133
Salmonella	04-0604_USA_2017	97.14	70	2	0	39925	39994	975543	975474	2e-24	123
Salmonella	04-0604_USA_2017	81.47	232	43	0	49930	50161	1628354	1628585	3e-23	119
Salmonella	04-0604_USA_2017	98	50	1	0	91358	91407	1892021	1892070	8e-15	91.7
Salmonella	04-0604_USA_2017	81.98	172	25	2	90199	90370	1796997	1797162	1e-13	87.7
Salmonella	04-0604_USA_2017	97.92	48	1	0	35375	35422	1892068	1892021	1e-13	87.7
Salmonella	04-0604_USA_2017	81.87	171	25	2	36410	36580	1797162	1796998	5e-13	85.7
Salmonella	2511STDY5462405_Viet	99.98	58371	0	13	40520	98876	4199514	4257884	0	114800
Salmonella	2511STDY5462405_Viet	99.89	21454	0	20	17156	38587	4826093	4847545	0	41860
Salmonella	2511STDY5462405_Viet	99.97	15651	0	4	1	15648	4259040	4274688	0	30720
Salmonella	2511STDY5462405_Viet	99.92	1295	0	1	15862	17155	5000573	5001867	0	2551
Salmonella	2511STDY5462405_Viet	99.85	1295	1	1	38588	39881	5001867	5000573	0	2543
Salmonella	2511STDY5462405_Viet	99.34	1207	7	1	35375	36580	4250408	4249202	0	2321
Salmonella	2511STDY5462405_Viet	99.34	1207	7	1	90200	91405	4845536	4844330	0	2321
Salmonella	2511STDY5462405_Viet	99.91	1104	0	1	98928	100030	4257936	4259039	0	2131
Salmonella	2511STDY5462405_Viet	98.87	711	7	1	39927	40636	4317446	4318156	0	1338
Salmonella	2511STDY5462405_Viet	89.3	617	58	5	93488	94097	4815947	4816562	0	666
Salmonella	2511STDY5462405_Viet	85.43	556	78	3	44420	44973	235666	235112	1e-118	436
Salmonella	2511STDY5462405_Viet	86.26	473	63	2	90934	91406	3985760	3985290	1e-109	406
Salmonella	2511STDY5462405_Viet	86.02	472	64	2	35375	35846	3985291	3985760	1e-106	396
Salmonella	2511STDY5462405_Viet	100	221	0	0	15641	15861	4825880	4826100	3e-94	355
Salmonella	2511STDY5462405_Viet	98.82	170	1	1	40468	40636	2794405	2794236	1e-81	313
Salmonella	2511STDY5462405_Viet	100	153	0	0	39882	40034	4847538	4847690	1e-78	303
Salmonella	2511STDY5462405_Viet	98.06	155	3	0	39925	40079	1660909	1660755	1e-72	283
Salmonella	2511STDY5462405_Viet	99.15	118	0	1	40520	40636	1875770	1875887	5e-53	218
Salmonella	2511STDY5462405_Viet	99.15	118	0	1	40520	40636	2525796	2525679	5e-53	218
Salmonella	2511STDY5462405_Viet	99.15	118	0	1	40520	40636	4348705	4348588	5e-53	218
Salmonella	2511STDY5462405_Viet	99.15	117	0	1	40521	40636	1398919	1398803	2e-52	216
Salmonella	2511STDY5462405_Viet	99.15	117	0	1	40521	40636	2235655	2235539	2e-52	216
Salmonella	2511STDY5462405_Viet	99.15	117	0	1	40521	40636	4274791	4274907	2e-52	216
Salmonella	2511STDY5462405_Viet	99.12	113	1	0	39926	40038	4727383	4727495	2e-52	216
Salmonella	2511STDY5462405_Viet	100	108	0	0	39927	40034	2794513	2794406	8e-52	214
Salmonella	2511STDY5462405_Viet	87	223	29	0	36360	36582	3985908	3986130	3e-51	212
Salmonella	2511STDY5462405_Viet	100	105	0	0	38585	38689	2073211	2073107	5e-50	208
Salmonella	2511STDY5462405_Viet	100	104	0	0	38586	38689	1399023	1398920	2e-49	206
Salmonella	2511STDY5462405_Viet	99.07	108	1	0	17054	17161	2073107	2073214	2e-49	206
Salmonella	2511STDY5462405_Viet	99.07	108	1	0	39927	40034	3473763	3473656	2e-49	206
Salmonella	2511STDY5462405_Viet	100	103	0	0	39780	39882	411541	411643	7e-49	204
Salmonella	2511STDY5462405_Viet	100	103	0	0	17054	17156	1398920	1399022	7e-49	204
Salmonella	2511STDY5462405_Viet	100	103	0	0	17053	17155	3154512	3154614	7e-49	204
Salmonella	2511STDY5462405_Viet	100	103	0	0	38588	38690	3154614	3154512	7e-49	204
Salmonella	2511STDY5462405_Viet	100	103	0	0	38587	38689	3473553	3473655	7e-49	204
Salmonella	2511STDY5462405_Viet	100	103	0	0	17054	17156	3473655	3473553	7e-49	204
Salmonella	2511STDY5462405_Viet	100	103	0	0	38588	38690	3578209	3578311	7e-49	204
Salmonella	2511STDY5462405_Viet	100	103	0	0	17053	17155	3578311	3578209	7e-49	204
Salmonella	2511STDY5462405_Viet	100	103	0	0	38588	38690	4552173	4552275	7e-49	204
Salmonella	2511STDY5462405_Viet	100	103	0	0	17053	17155	4552275	4552173	7e-49	204
Salmonella	2511STDY5462405_Viet	100	103	0	0	38588	38690	4884326	4884428	7e-49	204
Salmonella	2511STDY5462405_Viet	100	103	0	0	17053	17155	4884428	4884326	7e-49	204
Salmonella	2511STDY5462405_Viet	100	103	0	0	38588	38690	4972291	4972393	7e-49	204
Salmonella	2511STDY5462405_Viet	100	103	0	0	17053	17155	4972393	4972291	7e-49	204
Salmonella	2511STDY5462405_Viet	100	102	0	0	17054	17155	1	102	3e-48	202
Salmonella	2511STDY5462405_Viet	100	102	0	0	38588	38689	102	1	3e-48	202
Salmonella	2511STDY5462405_Viet	100	102	0	0	15862	15963	411642	411541	3e-48	202
Salmonella	2511STDY5462405_Viet	100	102	0	0	17054	17155	3046458	3046559	3e-48	202
Salmonella	2511STDY5462405_Viet	100	102	0	0	38588	38689	3046559	3046458	3e-48	202
Salmonella	2511STDY5462405_Viet	100	102	0	0	38588	38689	4274689	4274790	3e-48	202
Salmonella	2511STDY5462405_Viet	100	102	0	0	17054	17155	4274790	4274689	3e-48	202
Salmonella	2511STDY5462405_Viet	100	102	0	0	38588	38689	4412470	4412571	3e-48	202
Salmonella	2511STDY5462405_Viet	100	102	0	0	17054	17155	4412571	4412470	3e-48	202
Salmonella	2511STDY5462405_Viet	100	102	0	0	17054	17155	4412572	4412673	3e-48	202
Salmonella	2511STDY5462405_Viet	100	102	0	0	38588	38689	4412673	4412572	3e-48	202
Salmonella	2511STDY5462405_Viet	100	102	0	0	17054	17155	4847691	4847792	3e-48	202
Salmonella	2511STDY5462405_Viet	100	102	0	0	38588	38689	4847792	4847691	3e-48	202
Salmonella	2511STDY5462405_Viet	100	102	0	0	39782	39883	4976355	4976254	3e-48	202
Salmonella	2511STDY5462405_Viet	100	102	0	0	38588	38689	4993034	4993135	3e-48	202
Salmonella	2511STDY5462405_Viet	100	102	0	0	17054	17155	4993135	4993034	3e-48	202
Salmonella	2511STDY5462405_Viet	100	101	0	0	15860	15960	764091	763991	1e-47	200
Salmonella	2511STDY5462405_Viet	100	101	0	0	38588	38688	4997901	4998001	1e-47	200
Salmonella	2511STDY5462405_Viet	100	101	0	0	17055	17155	4998001	4997901	1e-47	200
Salmonella	2511STDY5462405_Viet	100	100	0	0	39783	39882	2073106	2073007	5e-47	198
Salmonella	2511STDY5462405_Viet	100	100	0	0	39783	39882	2235656	2235755	5e-47	198
Salmonella	2511STDY5462405_Viet	98.15	108	2	0	39927	40034	2923009	2922902	5e-47	198
Salmonella	2511STDY5462405_Viet	91.89	148	12	0	90751	90898	3985915	3985768	5e-47	198
Salmonella	2511STDY5462405_Viet	91.89	148	12	0	35882	36029	3985768	3985915	5e-47	198
Salmonella	2511STDY5462405_Viet	100	100	0	0	39782	39881	4825780	4825879	5e-47	198
Salmonella	2511STDY5462405_Viet	100	100	0	0	15862	15961	4825879	4825780	5e-47	198
Salmonella	2511STDY5462405_Viet	100	100	0	0	15862	15961	4976256	4976355	5e-47	198
Salmonella	2511STDY5462405_Viet	98.15	108	2	0	39927	40034	4990828	4990721	5e-47	198
Salmonella	2511STDY5462405_Viet	100	99	0	0	15862	15960	763892	763990	2e-46	196
Salmonella	2511STDY5462405_Viet	100	99	0	0	39783	39881	763990	763892	2e-46	196
Salmonella	2511STDY5462405_Viet	100	99	0	0	39783	39881	763991	764089	2e-46	196
Salmonella	2511STDY5462405_Viet	100	99	0	0	15862	15960	1660656	1660754	2e-46	196
Salmonella	2511STDY5462405_Viet	100	99	0	0	39783	39881	1660754	1660656	2e-46	196
Salmonella	2511STDY5462405_Viet	100	99	0	0	15862	15960	2073008	2073106	2e-46	196
Salmonella	2511STDY5462405_Viet	100	99	0	0	15862	15960	2235754	2235656	2e-46	196
Salmonella	2511STDY5462405_Viet	100	99	0	0	39783	39881	3262060	3262158	2e-46	196
Salmonella	2511STDY5462405_Viet	100	99	0	0	15862	15960	3262158	3262060	2e-46	196
Salmonella	2511STDY5462405_Viet	100	99	0	0	15862	15960	3956985	3957083	2e-46	196
Salmonella	2511STDY5462405_Viet	100	99	0	0	39783	39881	3957083	3956985	2e-46	196
Salmonella	2511STDY5462405_Viet	100	99	0	0	39783	39881	4697706	4697804	2e-46	196
Salmonella	2511STDY5462405_Viet	100	99	0	0	15862	15960	4697804	4697706	2e-46	196
Salmonella	2511STDY5462405_Viet	100	99	0	0	39783	39881	4950355	4950453	2e-46	196
Salmonella	2511STDY5462405_Viet	100	99	0	0	15862	15960	4950453	4950355	2e-46	196
Salmonella	2511STDY5462405_Viet	100	99	0	0	15862	15960	5013380	5013478	2e-46	196
Salmonella	2511STDY5462405_Viet	100	99	0	0	39783	39881	5013478	5013380	2e-46	196
Salmonella	2511STDY5462405_Viet	87.89	190	23	0	90200	90389	3986128	3985939	7e-46	194
Salmonella	2511STDY5462405_Viet	97.96	98	1	1	40540	40636	3154513	3154416	1e-38	170
Salmonella	2511STDY5462405_Viet	100	77	0	0	17079	17155	2073209	2073285	2e-33	153
Salmonella	2511STDY5462405_Viet	100	77	0	0	38588	38664	2073285	2073209	2e-33	153
Salmonella	2511STDY5462405_Viet	97.7	87	1	1	40551	40636	4727492	4727578	4e-32	149
Salmonella	2511STDY5462405_Viet	91.26	103	9	0	38587	38689	2623611	2623713	2e-27	133
Salmonella	2511STDY5462405_Viet	91.26	103	9	0	17054	17156	2623713	2623611	2e-27	133
Salmonella	2511STDY5462405_Viet	81.47	232	43	0	49930	50161	2036704	2036935	3e-23	119
Salmonella	2511STDY5462405_Viet	98	50	1	0	91358	91407	4075680	4075729	8e-15	91.7
Salmonella	2511STDY5462405_Viet	97.92	48	1	0	35375	35422	4075727	4075680	1e-13	87.7
Salmonella	2511STDY5462405_Viet	81.98	172	25	2	90199	90370	4408316	4408151	1e-13	87.7
Salmonella	2511STDY5462405_Viet	81.87	171	25	2	36410	36580	4408151	4408315	5e-13	85.7
Salmonella	2511STDY5462406_Viet	99.98	58368	0	13	40523	98876	4450446	4508813	0	114800
Salmonella	2511STDY5462406_Viet	99.89	21454	0	20	17156	38587	4973453	4952001	0	41860
Salmonella	2511STDY5462406_Viet	99.96	15651	1	4	1	15648	4509969	4525617	0	30710
Salmonella	2511STDY5462406_Viet	99.92	1295	0	1	15862	17155	5054323	5053029	0	2551
Salmonella	2511STDY5462406_Viet	99.85	1295	1	1	38588	39881	5053029	5054323	0	2543
Salmonella	2511STDY5462406_Viet	99.34	1207	7	1	35375	36580	4501337	4500131	0	2321
Salmonella	2511STDY5462406_Viet	99.34	1207	7	1	90200	91405	4954010	4955216	0	2321
Salmonella	2511STDY5462406_Viet	99.91	1104	0	1	98928	100030	4508865	4509968	0	2131
Salmonella	2511STDY5462406_Viet	98.87	711	7	1	39927	40636	4568386	4569096	0	1338
Salmonella	2511STDY5462406_Viet	89.3	617	58	5	93488	94097	4942034	4942649	0	666
Salmonella	2511STDY5462406_Viet	85.43	556	78	3	44420	44973	175878	176432	1e-118	436
Salmonella	2511STDY5462406_Viet	86.26	473	63	2	90934	91406	4249619	4250089	1e-109	406
Salmonella	2511STDY5462406_Viet	86.02	472	64	2	35375	35846	4250088	4249619	1e-106	396
Salmonella	2511STDY5462406_Viet	100	221	0	0	15641	15861	4973666	4973446	3e-94	355
Salmonella	2511STDY5462406_Viet	98.82	170	1	1	40468	40636	3128644	3128475	1e-81	313
Salmonella	2511STDY5462406_Viet	100	153	0	0	39882	40034	4952008	4951856	1e-78	303
Salmonella	2511STDY5462406_Viet	98.06	155	3	0	39925	40079	1967163	1967317	1e-72	283
Salmonella	2511STDY5462406_Viet	100	136	0	0	38586	38721	1489883	1489748	1e-68	270
Salmonella	2511STDY5462406_Viet	100	135	0	0	17022	17156	1489748	1489882	6e-68	268
Salmonella	2511STDY5462406_Viet	100	134	0	0	38588	38721	3596470	3596603	2e-67	266
Salmonella	2511STDY5462406_Viet	100	134	0	0	17022	17155	3596603	3596470	2e-67	266
Salmonella	2511STDY5462406_Viet	100	133	0	0	38588	38720	3911622	3911754	9e-67	264
Salmonella	2511STDY5462406_Viet	100	133	0	0	17023	17155	3911754	3911622	9e-67	264
Salmonella	2511STDY5462406_Viet	100	133	0	0	38588	38720	4525618	4525750	9e-67	264
Salmonella	2511STDY5462406_Viet	100	133	0	0	17023	17155	4525750	4525618	9e-67	264
Salmonella	2511STDY5462406_Viet	100	133	0	0	38588	38720	4644708	4644840	9e-67	264
Salmonella	2511STDY5462406_Viet	100	133	0	0	17023	17155	4644840	4644708	9e-67	264
Salmonella	2511STDY5462406_Viet	100	133	0	0	38588	38720	5143985	5144117	9e-67	264
Salmonella	2511STDY5462406_Viet	100	133	0	0	17023	17155	5144117	5143985	9e-67	264
Salmonella	2511STDY5462406_Viet	100	132	0	0	38585	38716	2164779	2164648	4e-66	262
Salmonella	2511STDY5462406_Viet	99.26	135	1	0	17027	17161	2164648	2164782	1e-65	260
Salmonella	2511STDY5462406_Viet	100	130	0	0	38587	38716	3806939	3807068	6e-65	258
Salmonella	2511STDY5462406_Viet	100	130	0	0	17027	17156	3807068	3806939	6e-65	258
Salmonella	2511STDY5462406_Viet	100	129	0	0	38588	38716	411442	411570	2e-64	256
Salmonella	2511STDY5462406_Viet	100	129	0	0	17027	17155	411570	411442	2e-64	256
Salmonella	2511STDY5462406_Viet	100	129	0	0	38588	38716	2618368	2618496	2e-64	256
Salmonella	2511STDY5462406_Viet	100	129	0	0	17027	17155	2618496	2618368	2e-64	256
Salmonella	2511STDY5462406_Viet	100	129	0	0	17027	17155	3381077	3381205	2e-64	256
Salmonella	2511STDY5462406_Viet	100	129	0	0	38588	38716	3381205	3381077	2e-64	256
Salmonella	2511STDY5462406_Viet	100	129	0	0	17027	17155	4367100	4367228	2e-64	256
Salmonella	2511STDY5462406_Viet	100	129	0	0	38588	38716	4367228	4367100	2e-64	256
Salmonella	2511STDY5462406_Viet	100	129	0	0	38588	38716	4450317	4450445	2e-64	256
Salmonella	2511STDY5462406_Viet	100	129	0	0	17027	17155	4450445	4450317	2e-64	256
Salmonella	2511STDY5462406_Viet	100	129	0	0	38588	38716	5036662	5036790	2e-64	256
Salmonella	2511STDY5462406_Viet	100	129	0	0	17027	17155	5036790	5036662	2e-64	256
Salmonella	2511STDY5462406_Viet	100	129	0	0	17027	17155	5098590	5098718	2e-64	256
Salmonella	2511STDY5462406_Viet	100	129	0	0	38588	38716	5098718	5098590	2e-64	256
Salmonella	2511STDY5462406_Viet	100	129	0	0	17027	17155	5149392	5149520	2e-64	256
Salmonella	2511STDY5462406_Viet	100	129	0	0	38588	38716	5149520	5149392	2e-64	256
Salmonella	2511STDY5462406_Viet	99.21	127	0	1	40511	40636	806952	806826	2e-58	236
Salmonella	2511STDY5462406_Viet	100	108	0	0	39927	40034	3128752	3128645	8e-52	214
Salmonella	2511STDY5462406_Viet	99.13	115	0	1	40523	40636	2164647	2164533	3e-51	212
Salmonella	2511STDY5462406_Viet	87	223	29	0	36360	36582	4249471	4249249	3e-51	212
Salmonella	2511STDY5462406_Viet	99.08	109	1	0	39926	40034	4823422	4823314	5e-50	208
Salmonella	2511STDY5462406_Viet	99.07	108	1	0	39927	40034	3807176	3807069	2e-49	206
Salmonella	2511STDY5462406_Viet	98.15	108	2	0	39927	40034	3380969	3381076	5e-47	198
Salmonella	2511STDY5462406_Viet	91.89	148	12	0	35882	36029	4249611	4249464	5e-47	198
Salmonella	2511STDY5462406_Viet	91.89	148	12	0	90751	90898	4249464	4249611	5e-47	198
Salmonella	2511STDY5462406_Viet	98.15	108	2	0	39927	40034	5141779	5141672	5e-47	198
Salmonella	2511STDY5462406_Viet	100	98	0	0	15860	15957	1489652	1489749	7e-46	194
Salmonella	2511STDY5462406_Viet	99.06	106	0	1	40532	40636	2858857	2858752	7e-46	194
Salmonella	2511STDY5462406_Viet	87.89	190	23	0	90200	90389	4249251	4249440	7e-46	194
Salmonella	2511STDY5462406_Viet	100	98	0	0	39786	39883	4367100	4367003	7e-46	194
Salmonella	2511STDY5462406_Viet	100	97	0	0	15862	15958	1752208	1752304	3e-45	192
Salmonella	2511STDY5462406_Viet	100	97	0	0	39785	39881	1752304	1752208	3e-45	192
Salmonella	2511STDY5462406_Viet	100	96	0	0	39787	39882	806953	807048	1e-44	190
Salmonella	2511STDY5462406_Viet	100	96	0	0	39786	39881	1489749	1489654	1e-44	190
Salmonella	2511STDY5462406_Viet	100	96	0	0	39787	39882	1967318	1967413	1e-44	190
Salmonella	2511STDY5462406_Viet	100	96	0	0	39787	39882	2473080	2472985	1e-44	190
Salmonella	2511STDY5462406_Viet	100	96	0	0	39786	39881	3596602	3596697	1e-44	190
Salmonella	2511STDY5462406_Viet	100	96	0	0	15862	15957	3596697	3596602	1e-44	190
Salmonella	2511STDY5462406_Viet	100	96	0	0	15862	15957	4367005	4367100	1e-44	190
Salmonella	2511STDY5462406_Viet	100	95	0	0	15862	15956	807047	806953	4e-44	188
Salmonella	2511STDY5462406_Viet	100	95	0	0	15862	15956	1159386	1159480	4e-44	188
Salmonella	2511STDY5462406_Viet	100	95	0	0	39787	39881	1159480	1159386	4e-44	188
Salmonella	2511STDY5462406_Viet	100	95	0	0	15862	15956	1967412	1967318	4e-44	188
Salmonella	2511STDY5462406_Viet	100	95	0	0	15862	15956	2472986	2473080	4e-44	188
Salmonella	2511STDY5462406_Viet	100	95	0	0	39787	39881	4105280	4105374	4e-44	188
Salmonella	2511STDY5462406_Viet	100	95	0	0	15862	15956	4105374	4105280	4e-44	188
Salmonella	2511STDY5462406_Viet	100	95	0	0	15862	15956	4853001	4853095	4e-44	188
Salmonella	2511STDY5462406_Viet	100	95	0	0	39787	39881	4853095	4853001	4e-44	188
Salmonella	2511STDY5462406_Viet	100	95	0	0	39787	39881	4853096	4853190	4e-44	188
Salmonella	2511STDY5462406_Viet	100	95	0	0	15862	15956	4853190	4853096	4e-44	188
Salmonella	2511STDY5462406_Viet	100	95	0	0	15862	15956	4973667	4973761	4e-44	188
Salmonella	2511STDY5462406_Viet	100	95	0	0	39787	39881	4973761	4973667	4e-44	188
Salmonella	2511STDY5462406_Viet	100	95	0	0	39787	39881	5089303	5089397	4e-44	188
Salmonella	2511STDY5462406_Viet	100	95	0	0	15862	15956	5089397	5089303	4e-44	188
Salmonella	2511STDY5462406_Viet	100	95	0	0	15862	15956	5167745	5167839	4e-44	188
Salmonella	2511STDY5462406_Viet	100	95	0	0	39787	39881	5167839	5167745	4e-44	188
Salmonella	2511STDY5462406_Viet	98.97	97	0	1	40541	40636	4525751	4525847	2e-40	176
Salmonella	2511STDY5462406_Viet	98.94	94	0	1	40544	40636	4599621	4599528	1e-38	170
Salmonella	2511STDY5462406_Viet	97.94	97	1	1	40541	40636	3489158	3489062	4e-38	168
Salmonella	2511STDY5462406_Viet	98.91	92	0	1	40546	40636	2327198	2327107	2e-37	167
Salmonella	2511STDY5462406_Viet	100	77	0	0	17079	17155	2164777	2164853	2e-33	153
Salmonella	2511STDY5462406_Viet	100	77	0	0	38588	38664	2164853	2164777	2e-33	153
Salmonella	2511STDY5462406_Viet	97.67	86	1	1	40552	40636	4929771	4929686	1e-31	147
Salmonella	2511STDY5462406_Viet	91.26	103	9	0	38587	38689	2957862	2957964	2e-27	133
Salmonella	2511STDY5462406_Viet	91.26	103	9	0	17054	17156	2957964	2957862	2e-27	133
Salmonella	2511STDY5462406_Viet	81.47	232	43	0	49930	50161	2003716	2003485	3e-23	119
Salmonella	2511STDY5462406_Viet	98	50	1	0	91358	91407	2519190	2519141	8e-15	91.7
Salmonella	2511STDY5462406_Viet	97.92	48	1	0	35375	35422	2519143	2519190	1e-13	87.7
Salmonella	2511STDY5462406_Viet	81.98	172	25	2	90199	90370	2614214	2614049	1e-13	87.7
Salmonella	2511STDY5462406_Viet	81.87	171	25	2	36410	36580	2614049	2614213	5e-13	85.7
Salmonella	2511STDY5462398_Viet	99.98	58345	0	13	40546	98876	4411745	4353401	0	114700
Salmonella	2511STDY5462398_Viet	99.89	21454	0	20	17156	38587	4938990	4917538	0	41860
Salmonella	2511STDY5462398_Viet	99.97	15651	0	4	1	15648	4352245	4336597	0	30720
Salmonella	2511STDY5462398_Viet	99.92	1295	0	1	15862	17155	2387940	2386646	0	2551
Salmonella	2511STDY5462398_Viet	99.85	1296	1	1	38588	39882	2386646	2387941	0	2545
Salmonella	2511STDY5462398_Viet	99.34	1207	7	1	35375	36580	4360877	4362083	0	2321
Salmonella	2511STDY5462398_Viet	99.34	1207	7	1	90200	91405	4919547	4920753	0	2321
Salmonella	2511STDY5462398_Viet	99.91	1104	0	1	98928	100030	4353349	4352246	0	2131
Salmonella	2511STDY5462398_Viet	98.87	711	7	1	39927	40636	4442990	4442280	0	1338
Salmonella	2511STDY5462398_Viet	100	373	0	0	90584	90956	5157298	5156926	0	739
Salmonella	2511STDY5462398_Viet	100	371	0	0	35824	36194	5156926	5157296	0	735
Salmonella	2511STDY5462398_Viet	100	357	0	0	91050	91406	5156924	5156568	0	708
Salmonella	2511STDY5462398_Viet	100	356	0	0	35375	35730	5156569	5156924	0	706
Salmonella	2511STDY5462398_Viet	89.3	617	58	5	93488	94097	4657713	4658328	0	666
Salmonella	2511STDY5462398_Viet	85.43	556	78	3	44420	44973	229320	228766	1e-118	436
Salmonella	2511STDY5462398_Viet	86.26	473	63	2	90934	91406	1898400	1897930	1e-109	406
Salmonella	2511STDY5462398_Viet	86.02	472	64	2	35375	35846	1897931	1898400	1e-106	396
Salmonella	2511STDY5462398_Viet	100	221	0	0	15641	15861	4939203	4938983	3e-94	355
Salmonella	2511STDY5462398_Viet	100	154	0	0	39927	40080	3483863	3484016	3e-79	305
Salmonella	2511STDY5462398_Viet	98.75	160	1	1	40478	40636	3592164	3592005	1e-75	293
Salmonella	2511STDY5462398_Viet	100	146	0	0	39737	39882	2940209	2940354	2e-74	289
Salmonella	2511STDY5462398_Viet	100	145	0	0	15862	16006	1726120	1726264	6e-74	287
Salmonella	2511STDY5462398_Viet	100	145	0	0	39737	39881	1726264	1726120	6e-74	287
Salmonella	2511STDY5462398_Viet	100	145	0	0	15862	16006	2940353	2940209	6e-74	287
Salmonella	2511STDY5462398_Viet	100	145	0	0	39739	39883	5124056	5123912	6e-74	287
Salmonella	2511STDY5462398_Viet	100	143	0	0	15862	16004	4816484	4816626	1e-72	283
Salmonella	2511STDY5462398_Viet	100	143	0	0	39739	39881	4816626	4816484	1e-72	283
Salmonella	2511STDY5462398_Viet	100	143	0	0	15862	16004	5123914	5124056	1e-72	283
Salmonella	2511STDY5462398_Viet	98.04	153	3	0	39927	40079	5137735	5137583	2e-71	280
Salmonella	2511STDY5462398_Viet	100	137	0	0	38585	38721	2777792	2777656	4e-69	272
Salmonella	2511STDY5462398_Viet	99.29	140	1	0	17022	17161	2777656	2777795	1e-68	270
Salmonella	2511STDY5462398_Viet	100	135	0	0	38586	38720	1463795	1463661	6e-68	268
Salmonella	2511STDY5462398_Viet	100	134	0	0	17023	17156	1463661	1463794	2e-67	266
Salmonella	2511STDY5462398_Viet	100	133	0	0	17023	17155	3484016	3484148	9e-67	264
Salmonella	2511STDY5462398_Viet	100	133	0	0	38588	38720	3484148	3484016	9e-67	264
Salmonella	2511STDY5462398_Viet	100	133	0	0	38588	38720	3696718	3696850	9e-67	264
Salmonella	2511STDY5462398_Viet	100	133	0	0	17023	17155	3696850	3696718	9e-67	264
Salmonella	2511STDY5462398_Viet	100	133	0	0	17023	17155	3901931	3902063	9e-67	264
Salmonella	2511STDY5462398_Viet	100	133	0	0	38588	38720	3902063	3901931	9e-67	264
Salmonella	2511STDY5462398_Viet	100	133	0	0	38588	38720	4336331	4336463	9e-67	264
Salmonella	2511STDY5462398_Viet	100	133	0	0	17023	17155	4336463	4336331	9e-67	264
Salmonella	2511STDY5462398_Viet	100	133	0	0	17023	17155	4336464	4336596	9e-67	264
Salmonella	2511STDY5462398_Viet	100	133	0	0	38588	38720	4336596	4336464	9e-67	264
Salmonella	2511STDY5462398_Viet	100	133	0	0	38588	38720	4712720	4712852	9e-67	264
Salmonella	2511STDY5462398_Viet	100	133	0	0	17023	17155	4712852	4712720	9e-67	264
Salmonella	2511STDY5462398_Viet	100	133	0	0	38588	38720	5023671	5023803	9e-67	264
Salmonella	2511STDY5462398_Viet	100	133	0	0	17023	17155	5023803	5023671	9e-67	264
Salmonella	2511STDY5462398_Viet	100	133	0	0	17023	17155	5023804	5023936	9e-67	264
Salmonella	2511STDY5462398_Viet	100	133	0	0	38588	38720	5023936	5023804	9e-67	264
Salmonella	2511STDY5462398_Viet	100	133	0	0	17023	17155	5105163	5105295	9e-67	264
Salmonella	2511STDY5462398_Viet	100	133	0	0	38588	38720	5105295	5105163	9e-67	264
Salmonella	2511STDY5462398_Viet	100	133	0	0	38588	38720	5139941	5140073	9e-67	264
Salmonella	2511STDY5462398_Viet	100	133	0	0	17023	17155	5140073	5139941	9e-67	264
Salmonella	2511STDY5462398_Viet	100	132	0	0	39903	40034	5145320	5145451	4e-66	262
Salmonella	2511STDY5462398_Viet	100	117	0	0	17040	17156	5124056	5124172	3e-57	232
Salmonella	2511STDY5462398_Viet	100	117	0	0	38587	38703	5124172	5124056	3e-57	232
Salmonella	2511STDY5462398_Viet	100	116	0	0	17041	17156	2585156	2585271	1e-56	230
Salmonella	2511STDY5462398_Viet	100	116	0	0	38587	38702	2585271	2585156	1e-56	230
Salmonella	2511STDY5462398_Viet	100	111	0	0	38588	38698	4610764	4610874	1e-53	220
Salmonella	2511STDY5462398_Viet	100	111	0	0	17045	17155	4610874	4610764	1e-53	220
Salmonella	2511STDY5462398_Viet	100	111	0	0	17045	17155	5087757	5087867	1e-53	220
Salmonella	2511STDY5462398_Viet	100	111	0	0	38588	38698	5087867	5087757	1e-53	220
Salmonella	2511STDY5462398_Viet	100	111	0	0	38588	38698	5099962	5100072	1e-53	220
Salmonella	2511STDY5462398_Viet	100	111	0	0	17045	17155	5100072	5099962	1e-53	220
Salmonella	2511STDY5462398_Viet	87	223	29	0	36360	36582	1898548	1898770	3e-51	212
Salmonella	2511STDY5462398_Viet	99.12	114	0	1	40524	40636	4485632	4485745	1e-50	210
Salmonella	2511STDY5462398_Viet	99.08	109	1	0	39926	40034	4786905	4786797	5e-50	208
Salmonella	2511STDY5462398_Viet	99.07	108	1	0	39927	40034	3592272	3592165	2e-49	206
Salmonella	2511STDY5462398_Viet	98.18	110	2	0	39925	40034	2168910	2169019	3e-48	202
Salmonella	2511STDY5462398_Viet	91.89	148	12	0	90751	90898	1898555	1898408	5e-47	198
Salmonella	2511STDY5462398_Viet	91.89	148	12	0	35882	36029	1898408	1898555	5e-47	198
Salmonella	2511STDY5462398_Viet	98.15	108	2	0	39927	40034	2386538	2386645	5e-47	198
Salmonella	2511STDY5462398_Viet	87.89	190	23	0	90200	90389	1898768	1898579	7e-46	194
Salmonella	2511STDY5462398_Viet	100	97	0	0	15860	15956	782652	782748	3e-45	192
Salmonella	2511STDY5462398_Viet	100	96	0	0	39787	39882	782749	782844	1e-44	190
Salmonella	2511STDY5462398_Viet	100	96	0	0	15862	15957	1135299	1135394	1e-44	190
Salmonella	2511STDY5462398_Viet	100	96	0	0	39786	39881	1135394	1135299	1e-44	190
Salmonella	2511STDY5462398_Viet	100	96	0	0	15862	15957	4939204	4939299	1e-44	190
Salmonella	2511STDY5462398_Viet	100	96	0	0	39786	39881	4939299	4939204	1e-44	190
Salmonella	2511STDY5462398_Viet	100	95	0	0	39787	39881	782748	782654	4e-44	188
Salmonella	2511STDY5462398_Viet	100	95	0	0	15862	15956	782843	782749	4e-44	188
Salmonella	2511STDY5462398_Viet	100	95	0	0	39787	39881	2169020	2169114	4e-44	188
Salmonella	2511STDY5462398_Viet	100	95	0	0	15862	15956	2169114	2169020	4e-44	188
Salmonella	2511STDY5462398_Viet	100	95	0	0	39787	39881	4095105	4095199	4e-44	188
Salmonella	2511STDY5462398_Viet	100	95	0	0	15862	15956	4095199	4095105	4e-44	188
Salmonella	2511STDY5462398_Viet	100	95	0	0	15862	15956	4180249	4180343	4e-44	188
Salmonella	2511STDY5462398_Viet	100	95	0	0	39787	39881	4180343	4180249	4e-44	188
Salmonella	2511STDY5462398_Viet	99.03	103	0	1	40535	40636	4411746	4411848	4e-44	188
Salmonella	2511STDY5462398_Viet	99.03	103	0	1	40535	40636	4485631	4485529	4e-44	188
Salmonella	2511STDY5462398_Viet	100	95	0	0	15862	15956	5087662	5087756	4e-44	188
Salmonella	2511STDY5462398_Viet	100	95	0	0	39787	39881	5087756	5087662	4e-44	188
Salmonella	2511STDY5462398_Viet	100	95	0	0	39787	39881	5160036	5160130	4e-44	188
Salmonella	2511STDY5462398_Viet	100	95	0	0	15862	15956	5160130	5160036	4e-44	188
Salmonella	2511STDY5462398_Viet	98.97	97	0	1	40541	40636	2585157	2585061	2e-40	176
Salmonella	2511STDY5462398_Viet	97.94	97	1	1	40541	40636	4917423	4917327	4e-38	168
Salmonella	2511STDY5462398_Viet	98.9	91	0	1	40547	40636	1726263	1726353	6e-37	165
Salmonella	2511STDY5462398_Viet	98.9	91	0	1	40547	40636	2940210	2940120	6e-37	165
Salmonella	2511STDY5462398_Viet	97.85	93	1	1	40545	40636	3221445	3221537	1e-35	161
Salmonella	2511STDY5462398_Viet	100	77	0	0	17079	17155	2777790	2777866	2e-33	153
Salmonella	2511STDY5462398_Viet	100	77	0	0	38588	38664	2777866	2777790	2e-33	153
Salmonella	2511STDY5462398_Viet	91.26	103	9	0	38587	38689	3184777	3184879	2e-27	133
Salmonella	2511STDY5462398_Viet	91.26	103	9	0	17054	17156	3184879	3184777	2e-27	133
Salmonella	2511STDY5462398_Viet	81.47	232	43	0	49930	50161	2424244	2424013	3e-23	119
Salmonella	2511STDY5462398_Viet	98	50	1	0	91358	91407	2731547	2731596	8e-15	91.7
Salmonella	2511STDY5462398_Viet	97.92	48	1	0	35375	35422	2731594	2731547	1e-13	87.7
Salmonella	2511STDY5462398_Viet	81.98	172	25	2	90199	90370	4606610	4606445	1e-13	87.7
Salmonella	2511STDY5462398_Viet	81.87	171	25	2	36410	36580	4606445	4606609	5e-13	85.7
Salmonella	2511STDY5462407_Viet	99.97	58345	1	13	40546	98876	3977049	3918705	0	114700
Salmonella	2511STDY5462407_Viet	99.89	21454	0	20	17156	38587	3901695	3880243	0	41860
Salmonella	2511STDY5462407_Viet	99.96	15864	1	4	1	15861	3917549	3901688	0	31050
Salmonella	2511STDY5462407_Viet	99.85	1299	1	1	38588	39885	4989394	4988096	0	2551
Salmonella	2511STDY5462407_Viet	99.92	1295	0	1	15862	17155	4988100	4989394	0	2551
Salmonella	2511STDY5462407_Viet	99.34	1207	7	1	90200	91405	3882252	3883458	0	2321
Salmonella	2511STDY5462407_Viet	99.34	1207	7	1	35375	36580	3926181	3927387	0	2321
Salmonella	2511STDY5462407_Viet	99.91	1104	0	1	98928	100030	3918653	3917550	0	2131
Salmonella	2511STDY5462407_Viet	98.87	711	7	1	39927	40636	4510649	4509939	0	1338
Salmonella	2511STDY5462407_Viet	100	641	0	0	38588	39228	4322990	4323630	0	1271
Salmonella	2511STDY5462407_Viet	100	641	0	0	16515	17155	4323630	4322990	0	1271
Salmonella	2511STDY5462407_Viet	100	372	0	0	90585	90956	5009718	5010089	0	737
Salmonella	2511STDY5462407_Viet	100	371	0	0	35824	36194	5010089	5009719	0	735
Salmonella	2511STDY5462407_Viet	100	356	0	0	35375	35730	5010446	5010091	0	706
Salmonella	2511STDY5462407_Viet	100	356	0	0	91050	91405	5010091	5010446	0	706
Salmonella	2511STDY5462407_Viet	100	340	0	0	39927	40266	2862258	2861919	0	674
Salmonella	2511STDY5462407_Viet	89.3	617	58	5	93488	94097	4587867	4588482	0	666
Salmonella	2511STDY5462407_Viet	100	249	0	0	16148	16396	4323632	4323880	6e-136	494
Salmonella	2511STDY5462407_Viet	100	249	0	0	39347	39595	4323880	4323632	6e-136	494
Salmonella	2511STDY5462407_Viet	85.43	556	78	3	44420	44973	229320	228766	1e-118	436
Salmonella	2511STDY5462407_Viet	86.26	473	63	2	90934	91406	2776396	2776866	1e-109	406
Salmonella	2511STDY5462407_Viet	86.02	472	64	2	35375	35846	2776865	2776396	1e-106	396
Salmonella	2511STDY5462407_Viet	98.79	165	1	1	40473	40636	4863688	4863524	1e-78	303
Salmonella	2511STDY5462407_Viet	98.7	154	2	0	39926	40079	4707876	4707723	2e-74	289
Salmonella	2511STDY5462407_Viet	98.69	153	2	0	39927	40079	3775467	3775315	6e-74	287
Salmonella	2511STDY5462407_Viet	98.06	155	3	0	39925	40079	2041042	2041196	1e-72	283
Salmonella	2511STDY5462407_Viet	98.04	153	3	0	39927	40079	3116618	3116466	2e-71	280
Salmonella	2511STDY5462407_Viet	98.04	153	3	0	39927	40079	4991600	4991752	2e-71	280
Salmonella	2511STDY5462407_Viet	100	134	0	0	15860	15993	1607151	1607018	2e-67	266
Salmonella	2511STDY5462407_Viet	100	133	0	0	39751	39883	4984324	4984192	9e-67	264
Salmonella	2511STDY5462407_Viet	100	132	0	0	39751	39882	405198	405329	4e-66	262
Salmonella	2511STDY5462407_Viet	100	132	0	0	39750	39881	1607018	1607149	4e-66	262
Salmonella	2511STDY5462407_Viet	100	132	0	0	39751	39882	2721984	2721853	4e-66	262
Salmonella	2511STDY5462407_Viet	100	132	0	0	39750	39881	3459423	3459554	4e-66	262
Salmonella	2511STDY5462407_Viet	100	132	0	0	15862	15993	3459554	3459423	4e-66	262
Salmonella	2511STDY5462407_Viet	100	131	0	0	15862	15992	405328	405198	1e-65	260
Salmonella	2511STDY5462407_Viet	100	131	0	0	15862	15992	2721854	2721984	1e-65	260
Salmonella	2511STDY5462407_Viet	100	131	0	0	15862	15992	4984194	4984324	1e-65	260
Salmonella	2511STDY5462407_Viet	100	121	0	0	15862	15982	757818	757938	1e-59	240
Salmonella	2511STDY5462407_Viet	100	121	0	0	39761	39881	757938	757818	1e-59	240
Salmonella	2511STDY5462407_Viet	100	121	0	0	39761	39881	1344460	1344580	1e-59	240
Salmonella	2511STDY5462407_Viet	100	121	0	0	15862	15982	1344580	1344460	1e-59	240
Salmonella	2511STDY5462407_Viet	100	121	0	0	39761	39881	2236568	2236688	1e-59	240
Salmonella	2511STDY5462407_Viet	100	121	0	0	15862	15982	2236688	2236568	1e-59	240
Salmonella	2511STDY5462407_Viet	100	121	0	0	39761	39881	2574964	2575084	1e-59	240
Salmonella	2511STDY5462407_Viet	100	121	0	0	15862	15982	2575084	2574964	1e-59	240
Salmonella	2511STDY5462407_Viet	100	121	0	0	39761	39881	2990755	2990875	1e-59	240
Salmonella	2511STDY5462407_Viet	100	121	0	0	15862	15982	2990875	2990755	1e-59	240
Salmonella	2511STDY5462407_Viet	100	121	0	0	39761	39881	3880025	3880145	1e-59	240
Salmonella	2511STDY5462407_Viet	100	121	0	0	15862	15982	3880145	3880025	1e-59	240
Salmonella	2511STDY5462407_Viet	100	121	0	0	15862	15982	4737455	4737575	1e-59	240
Salmonella	2511STDY5462407_Viet	100	121	0	0	39761	39881	4737575	4737455	1e-59	240
Salmonella	2511STDY5462407_Viet	100	115	0	0	38585	38699	2412545	2412431	5e-56	228
Salmonella	2511STDY5462407_Viet	100	114	0	0	38586	38699	1606905	1607018	2e-55	226
Salmonella	2511STDY5462407_Viet	99.15	118	1	0	17044	17161	2412431	2412548	2e-55	226
Salmonella	2511STDY5462407_Viet	100	113	0	0	17044	17156	1607018	1606906	8e-55	224
Salmonella	2511STDY5462407_Viet	100	113	0	0	17044	17156	3670130	3670242	8e-55	224
Salmonella	2511STDY5462407_Viet	100	113	0	0	38587	38699	3670242	3670130	8e-55	224
Salmonella	2511STDY5462407_Viet	100	113	0	0	17043	17155	5000752	5000864	8e-55	224
Salmonella	2511STDY5462407_Viet	100	113	0	0	38588	38700	5000864	5000752	8e-55	224
Salmonella	2511STDY5462407_Viet	100	112	0	0	38588	38699	1344348	1344459	3e-54	222
Salmonella	2511STDY5462407_Viet	100	112	0	0	17044	17155	1344459	1344348	3e-54	222
Salmonella	2511STDY5462407_Viet	100	112	0	0	38588	38699	3459312	3459423	3e-54	222
Salmonella	2511STDY5462407_Viet	100	112	0	0	17044	17155	3459423	3459312	3e-54	222
Salmonella	2511STDY5462407_Viet	100	112	0	0	38588	38699	3879913	3880024	3e-54	222
Salmonella	2511STDY5462407_Viet	100	112	0	0	17044	17155	3880024	3879913	3e-54	222
Salmonella	2511STDY5462407_Viet	100	112	0	0	17044	17155	4156063	4156174	3e-54	222
Salmonella	2511STDY5462407_Viet	100	112	0	0	38588	38699	4156174	4156063	3e-54	222
Salmonella	2511STDY5462407_Viet	100	112	0	0	38588	38699	4240126	4240237	3e-54	222
Salmonella	2511STDY5462407_Viet	100	112	0	0	17044	17155	4240237	4240126	3e-54	222
Salmonella	2511STDY5462407_Viet	100	112	0	0	17044	17155	4529636	4529747	3e-54	222
Salmonella	2511STDY5462407_Viet	100	112	0	0	38588	38699	4529747	4529636	3e-54	222
Salmonella	2511STDY5462407_Viet	100	112	0	0	17044	17155	4884743	4884854	3e-54	222
Salmonella	2511STDY5462407_Viet	100	112	0	0	38588	38699	4884854	4884743	3e-54	222
Salmonella	2511STDY5462407_Viet	100	112	0	0	17044	17155	4949972	4950083	3e-54	222
Salmonella	2511STDY5462407_Viet	100	112	0	0	38588	38699	4950083	4949972	3e-54	222
Salmonella	2511STDY5462407_Viet	87	223	29	0	36360	36582	2776248	2776026	3e-51	212
Salmonella	2511STDY5462407_Viet	100	105	0	0	39882	39986	3880250	3880146	5e-50	208
Salmonella	2511STDY5462407_Viet	91.89	148	12	0	35882	36029	2776388	2776241	5e-47	198
Salmonella	2511STDY5462407_Viet	91.89	148	12	0	90751	90898	2776241	2776388	5e-47	198
Salmonella	2511STDY5462407_Viet	100	100	0	0	63939	64038	3351265	3351364	5e-47	198
Salmonella	2511STDY5462407_Viet	100	99	0	0	65173	65271	1826503	1826405	2e-46	196
Salmonella	2511STDY5462407_Viet	100	99	0	0	65173	65271	4069246	4069344	2e-46	196
Salmonella	2511STDY5462407_Viet	100	99	0	0	63939	64037	4529537	4529635	2e-46	196
Salmonella	2511STDY5462407_Viet	100	99	0	0	65173	65271	4841022	4840924	2e-46	196
Salmonella	2511STDY5462407_Viet	87.89	190	23	0	90200	90389	2776028	2776217	7e-46	194
Salmonella	2511STDY5462407_Viet	100	97	0	0	63939	64035	2861822	2861918	3e-45	192
Salmonella	2511STDY5462407_Viet	99.02	102	0	1	40536	40636	4817166	4817267	2e-43	186
Salmonella	2511STDY5462407_Viet	98.98	98	0	1	40540	40636	4479410	4479507	4e-41	178
Salmonella	2511STDY5462407_Viet	98.97	97	0	1	40541	40636	757939	758035	2e-40	176
Salmonella	2511STDY5462407_Viet	98.92	93	0	1	40545	40636	4156063	4155971	4e-38	168
Salmonella	2511STDY5462407_Viet	98.9	91	0	1	40547	40636	2412430	2412340	6e-37	165
Salmonella	2511STDY5462407_Viet	98.89	90	0	1	40548	40636	2574963	2574874	3e-36	163
Salmonella	2511STDY5462407_Viet	97.83	92	1	1	40546	40636	3351364	3351455	4e-35	159
Salmonella	2511STDY5462407_Viet	100	77	0	0	17079	17155	2412543	2412619	2e-33	153
Salmonella	2511STDY5462407_Viet	100	77	0	0	38588	38664	2412619	2412543	2e-33	153
Salmonella	2511STDY5462407_Viet	97.7	87	1	1	40551	40636	2236567	2236481	4e-32	149
Salmonella	2511STDY5462407_Viet	91.26	103	9	0	17054	17156	1096144	1096246	2e-27	133
Salmonella	2511STDY5462407_Viet	91.26	103	9	0	38587	38689	1096246	1096144	2e-27	133
Salmonella	2511STDY5462407_Viet	81.47	232	43	0	49930	50161	2251523	2251292	3e-23	119
Salmonella	2511STDY5462407_Viet	98	50	1	0	91358	91407	4286347	4286298	8e-15	91.7
Salmonella	2511STDY5462407_Viet	81.98	172	25	2	90199	90370	4160328	4160493	1e-13	87.7
Salmonella	2511STDY5462407_Viet	97.92	48	1	0	35375	35422	4286300	4286347	1e-13	87.7
Salmonella	2511STDY5462407_Viet	81.87	171	25	2	36410	36580	4160493	4160329	5e-13	85.7
Salmonella	2511STDY5462397_Viet	99.98	58341	0	13	40550	98876	4500679	4442339	0	114700
Salmonella	2511STDY5462397_Viet	99.89	21454	0	20	17156	38587	5002562	4981110	0	41860
Salmonella	2511STDY5462397_Viet	99.97	15651	0	4	1	15648	4441183	4425535	0	30720
Salmonella	2511STDY5462397_Viet	99.92	1296	0	1	15862	17156	3477096	3475801	0	2553
Salmonella	2511STDY5462397_Viet	99.85	1296	1	1	38587	39881	3475801	3477096	0	2545
Salmonella	2511STDY5462397_Viet	99.34	1207	7	1	35375	36580	4449815	4451021	0	2321
Salmonella	2511STDY5462397_Viet	99.34	1207	7	1	90200	91405	4983119	4984325	0	2321
Salmonella	2511STDY5462397_Viet	99.91	1104	0	1	98928	100030	4442287	4441184	0	2131
Salmonella	2511STDY5462397_Viet	98.87	711	7	1	39927	40636	2205679	2206389	0	1338
Salmonella	2511STDY5462397_Viet	89.3	617	58	5	93488	94097	5012678	5012063	0	666
Salmonella	2511STDY5462397_Viet	85.43	556	78	3	44420	44973	234322	233768	1e-118	436
Salmonella	2511STDY5462397_Viet	86.26	473	63	2	90934	91406	3528389	3527919	1e-109	406
Salmonella	2511STDY5462397_Viet	86.02	472	64	2	35375	35846	3527920	3528389	1e-106	396
Salmonella	2511STDY5462397_Viet	100	198	0	0	39882	40079	4981117	4980920	1e-105	392
Salmonella	2511STDY5462397_Viet	100	221	0	0	15641	15861	5002775	5002555	3e-94	355
Salmonella	2511STDY5462397_Viet	98.81	168	1	1	40470	40636	4958251	4958418	2e-80	309
Salmonella	2511STDY5462397_Viet	98.06	155	3	0	39925	40079	1751178	1751024	1e-72	283
Salmonella	2511STDY5462397_Viet	100	131	0	0	39751	39881	1488457	1488587	1e-65	260
Salmonella	2511STDY5462397_Viet	100	131	0	0	15862	15992	1488587	1488457	1e-65	260
Salmonella	2511STDY5462397_Viet	100	131	0	0	15862	15992	4857920	4858050	1e-65	260
Salmonella	2511STDY5462397_Viet	100	131	0	0	39751	39881	4858050	4857920	1e-65	260
Salmonella	2511STDY5462397_Viet	100	115	0	0	39768	39882	5164241	5164355	5e-56	228
Salmonella	2511STDY5462397_Viet	100	114	0	0	15862	15975	5164354	5164241	2e-55	226
Salmonella	2511STDY5462397_Viet	99.15	117	1	0	38586	38702	1750912	1751028	8e-55	224
Salmonella	2511STDY5462397_Viet	100	113	0	0	38585	38697	2327463	2327351	8e-55	224
Salmonella	2511STDY5462397_Viet	100	113	0	0	17043	17155	4425422	4425534	8e-55	224
Salmonella	2511STDY5462397_Viet	100	113	0	0	38588	38700	4425534	4425422	8e-55	224
Salmonella	2511STDY5462397_Viet	99.14	116	1	0	17041	17156	1751028	1750913	3e-54	222
Salmonella	2511STDY5462397_Viet	99.14	116	1	0	17046	17161	2327351	2327466	3e-54	222
Salmonella	2511STDY5462397_Viet	100	112	0	0	38588	38699	5039842	5039953	3e-54	222
Salmonella	2511STDY5462397_Viet	100	112	0	0	17044	17155	5039953	5039842	3e-54	222
Salmonella	2511STDY5462397_Viet	100	111	0	0	17045	17155	3793485	3793595	1e-53	220
Salmonella	2511STDY5462397_Viet	100	111	0	0	38588	38698	3793595	3793485	1e-53	220
Salmonella	2511STDY5462397_Viet	100	111	0	0	38588	38698	4265974	4266084	1e-53	220
Salmonella	2511STDY5462397_Viet	100	111	0	0	17045	17155	4266084	4265974	1e-53	220
Salmonella	2511STDY5462397_Viet	100	111	0	0	38588	38698	4558652	4558762	1e-53	220
Salmonella	2511STDY5462397_Viet	100	111	0	0	17045	17155	4558762	4558652	1e-53	220
Salmonella	2511STDY5462397_Viet	100	111	0	0	38588	38698	5145919	5146029	1e-53	220
Salmonella	2511STDY5462397_Viet	100	111	0	0	17045	17155	5146029	5145919	1e-53	220
Salmonella	2511STDY5462397_Viet	100	110	0	0	38588	38697	3263066	3263175	5e-53	218
Salmonella	2511STDY5462397_Viet	100	110	0	0	17046	17155	3263175	3263066	5e-53	218
Salmonella	2511STDY5462397_Viet	100	110	0	0	17046	17155	3263176	3263285	5e-53	218
Salmonella	2511STDY5462397_Viet	100	110	0	0	38588	38697	3263285	3263176	5e-53	218
Salmonella	2511STDY5462397_Viet	100	110	0	0	17046	17155	4184188	4184297	5e-53	218
Salmonella	2511STDY5462397_Viet	100	110	0	0	38588	38697	4184297	4184188	5e-53	218
Salmonella	2511STDY5462397_Viet	100	110	0	0	38588	38697	4603771	4603880	5e-53	218
Salmonella	2511STDY5462397_Viet	100	110	0	0	17046	17155	4603880	4603771	5e-53	218
Salmonella	2511STDY5462397_Viet	100	110	0	0	38588	38697	4910514	4910623	5e-53	218
Salmonella	2511STDY5462397_Viet	100	110	0	0	17046	17155	4910623	4910514	5e-53	218
Salmonella	2511STDY5462397_Viet	100	110	0	0	38588	38697	5097968	5098077	5e-53	218
Salmonella	2511STDY5462397_Viet	100	110	0	0	17046	17155	5098077	5097968	5e-53	218
Salmonella	2511STDY5462397_Viet	100	110	0	0	17046	17155	5125228	5125337	5e-53	218
Salmonella	2511STDY5462397_Viet	100	110	0	0	38588	38697	5125337	5125228	5e-53	218
Salmonella	2511STDY5462397_Viet	100	108	0	0	39927	40034	3033472	3033579	8e-52	214
Salmonella	2511STDY5462397_Viet	99.11	112	1	0	39926	40037	4773990	4773879	8e-52	214
Salmonella	2511STDY5462397_Viet	87	223	29	0	36360	36582	3528537	3528759	3e-51	212
Salmonella	2511STDY5462397_Viet	99.07	108	1	0	39927	40034	3898041	3898148	2e-49	206
Salmonella	2511STDY5462397_Viet	100	101	0	0	38588	38688	5154032	5154132	1e-47	200
Salmonella	2511STDY5462397_Viet	100	101	0	0	17055	17155	5154132	5154032	1e-47	200
Salmonella	2511STDY5462397_Viet	98.15	108	2	0	39927	40034	3033687	3033580	5e-47	198
Salmonella	2511STDY5462397_Viet	91.89	148	12	0	90751	90898	3528544	3528397	5e-47	198
Salmonella	2511STDY5462397_Viet	91.89	148	12	0	35882	36029	3528397	3528544	5e-47	198
Salmonella	2511STDY5462397_Viet	98.15	108	2	0	39927	40034	5143713	5143606	5e-47	198
Salmonella	2511STDY5462397_Viet	87.89	190	23	0	90200	90389	3528757	3528568	7e-46	194
Salmonella	2511STDY5462397_Viet	100	97	0	0	15860	15956	1488361	1488457	3e-45	192
Salmonella	2511STDY5462397_Viet	100	97	0	0	39787	39883	5139025	5138929	3e-45	192
Salmonella	2511STDY5462397_Viet	100	96	0	0	15862	15957	1158102	1158197	1e-44	190
Salmonella	2511STDY5462397_Viet	100	96	0	0	39786	39881	1158197	1158102	1e-44	190
Salmonella	2511STDY5462397_Viet	100	95	0	0	39788	39882	805556	805650	4e-44	188
Salmonella	2511STDY5462397_Viet	100	95	0	0	39787	39881	1488457	1488363	4e-44	188
Salmonella	2511STDY5462397_Viet	100	95	0	0	39788	39882	2636606	2636512	4e-44	188
Salmonella	2511STDY5462397_Viet	100	95	0	0	15862	15956	5138931	5139025	4e-44	188
Salmonella	2511STDY5462397_Viet	100	94	0	0	15862	15955	805649	805556	2e-43	186
Salmonella	2511STDY5462397_Viet	100	94	0	0	15862	15955	2636513	2636606	2e-43	186
Salmonella	2511STDY5462397_Viet	100	94	0	0	39788	39881	3582801	3582894	2e-43	186
Salmonella	2511STDY5462397_Viet	100	94	0	0	15862	15955	3582894	3582801	2e-43	186
Salmonella	2511STDY5462397_Viet	100	94	0	0	39788	39881	4095865	4095958	2e-43	186
Salmonella	2511STDY5462397_Viet	100	94	0	0	15862	15955	4095958	4095865	2e-43	186
Salmonella	2511STDY5462397_Viet	100	94	0	0	15862	15955	4803569	4803662	2e-43	186
Salmonella	2511STDY5462397_Viet	100	94	0	0	39788	39881	4803662	4803569	2e-43	186
Salmonella	2511STDY5462397_Viet	100	94	0	0	15862	15955	5002776	5002869	2e-43	186
Salmonella	2511STDY5462397_Viet	100	94	0	0	39788	39881	5002869	5002776	2e-43	186
Salmonella	2511STDY5462397_Viet	100	94	0	0	15862	15955	5113679	5113772	2e-43	186
Salmonella	2511STDY5462397_Viet	100	94	0	0	39788	39881	5113772	5113679	2e-43	186
Salmonella	2511STDY5462397_Viet	100	94	0	0	39788	39881	5163802	5163895	2e-43	186
Salmonella	2511STDY5462397_Viet	100	94	0	0	15862	15955	5163895	5163802	2e-43	186
Salmonella	2511STDY5462397_Viet	98.96	96	0	1	40542	40636	2163045	2163140	7e-40	174
Salmonella	2511STDY5462397_Viet	98.95	95	0	1	40543	40636	4743268	4743362	3e-39	172
Salmonella	2511STDY5462397_Viet	98.91	92	0	1	40546	40636	410199	410290	2e-37	167
Salmonella	2511STDY5462397_Viet	98.9	91	0	1	40547	40636	2489881	2489791	6e-37	165
Salmonella	2511STDY5462397_Viet	98.86	88	0	1	40550	40636	4773881	4773794	4e-35	159
Salmonella	2511STDY5462397_Viet	98.82	85	0	1	40553	40636	2163044	2162960	2e-33	153
Salmonella	2511STDY5462397_Viet	100	77	0	0	17079	17155	2327461	2327537	2e-33	153
Salmonella	2511STDY5462397_Viet	100	77	0	0	38588	38664	2327537	2327461	2e-33	153
Salmonella	2511STDY5462397_Viet	97.7	87	1	1	40551	40636	3155123	3155209	4e-32	149
Salmonella	2511STDY5462397_Viet	97.65	85	1	1	40553	40636	2771066	2771150	6e-31	145
Salmonella	2511STDY5462397_Viet	91.26	103	9	0	38587	38689	2734398	2734500	2e-27	133
Salmonella	2511STDY5462397_Viet	91.26	103	9	0	17054	17156	2734500	2734398	2e-27	133
Salmonella	2511STDY5462397_Viet	81.47	232	43	0	49930	50161	2002143	2001912	3e-23	119
Salmonella	2511STDY5462397_Viet	98	50	1	0	91358	91407	4312193	4312144	8e-15	91.7
Salmonella	2511STDY5462397_Viet	97.92	48	1	0	35375	35422	4312146	4312193	1e-13	87.7
Salmonella	2511STDY5462397_Viet	81.98	172	25	2	90199	90370	4554498	4554333	1e-13	87.7
Salmonella	2511STDY5462397_Viet	81.87	171	25	2	36410	36580	4554333	4554497	5e-13	85.7
Salmonella	2511STDY5712397_Mauritius_2009	99.97	58336	5	13	40555	98876	4201714	4143379	0	114700
Salmonella	2511STDY5712397_Mauritius_2009	99.97	12446	0	3	1	12444	4142223	4129780	0	24380
Salmonella	2511STDY5712397_Mauritius_2009	99.6	3532	1	2	12437	15955	4125087	4121556	0	6813
Salmonella	2511STDY5712397_Mauritius_2009	99.34	1207	7	1	35375	36580	4150855	4152061	0	2321
Salmonella	2511STDY5712397_Mauritius_2009	99.91	1104	0	1	98928	100030	4143327	4142224	0	2131
Salmonella	2511STDY5712397_Mauritius_2009	98.59	711	9	1	39927	40636	163087	162377	0	1324
Salmonella	2511STDY5712397_Mauritius_2009	89.3	617	58	5	93488	94097	4400842	4401457	0	666
Salmonella	2511STDY5712397_Mauritius_2009	85.43	556	78	3	44420	44973	611111	610557	1e-118	436
Salmonella	2511STDY5712397_Mauritius_2009	86.26	473	63	2	90934	91406	3903263	3902793	1e-109	406
Salmonella	2511STDY5712397_Mauritius_2009	86.02	472	64	2	35375	35846	3902794	3903263	1e-106	396
Salmonella	2511STDY5712397_Mauritius_2009	98.69	153	2	0	39927	40079	1469492	1469340	6e-74	287
Salmonella	2511STDY5712397_Mauritius_2009	98.04	153	3	0	39927	40079	4768881	4768729	2e-71	280
Salmonella	2511STDY5712397_Mauritius_2009	98.66	149	1	1	40489	40636	2708328	2708476	4e-69	272
Salmonella	2511STDY5712397_Mauritius_2009	87	223	29	0	36360	36582	3903411	3903633	3e-51	212
Salmonella	2511STDY5712397_Mauritius_2009	91.89	148	12	0	90751	90898	3903418	3903271	5e-47	198
Salmonella	2511STDY5712397_Mauritius_2009	91.89	148	12	0	35882	36029	3903271	3903418	5e-47	198
Salmonella	2511STDY5712397_Mauritius_2009	87.89	190	23	0	90200	90389	3903631	3903442	7e-46	194
Salmonella	2511STDY5712397_Mauritius_2009	100	98	0	0	15862	15959	4931458	4931555	7e-46	194
Salmonella	2511STDY5712397_Mauritius_2009	100	98	0	0	39784	39881	4931555	4931458	7e-46	194
Salmonella	2511STDY5712397_Mauritius_2009	100	97	0	0	39785	39881	786904	787000	3e-45	192
Salmonella	2511STDY5712397_Mauritius_2009	100	97	0	0	15862	15958	787000	786904	3e-45	192
Salmonella	2511STDY5712397_Mauritius_2009	100	96	0	0	15860	15955	1139186	1139091	1e-44	190
Salmonella	2511STDY5712397_Mauritius_2009	100	94	0	0	15862	15955	398737	398830	2e-43	186
Salmonella	2511STDY5712397_Mauritius_2009	100	94	0	0	39788	39881	398830	398737	2e-43	186
Salmonella	2511STDY5712397_Mauritius_2009	100	94	0	0	39788	39881	1139091	1139184	2e-43	186
Salmonella	2511STDY5712397_Mauritius_2009	100	94	0	0	38585	38678	3333098	3333005	2e-43	186
Salmonella	2511STDY5712397_Mauritius_2009	100	94	0	0	39788	39881	4121556	4121649	2e-43	186
Salmonella	2511STDY5712397_Mauritius_2009	100	94	0	0	15861	15954	4201808	4201715	2e-43	186
Salmonella	2511STDY5712397_Mauritius_2009	100	94	0	0	38585	38678	4594778	4594871	2e-43	186
Salmonella	2511STDY5712397_Mauritius_2009	100	93	0	0	39789	39881	2116775	2116867	7e-43	184
Salmonella	2511STDY5712397_Mauritius_2009	100	93	0	0	15862	15954	2116867	2116775	7e-43	184
Salmonella	2511STDY5712397_Mauritius_2009	98.97	97	1	0	17065	17161	3333005	3333101	7e-43	184
Salmonella	2511STDY5712397_Mauritius_2009	100	93	0	0	39789	39881	4201715	4201807	7e-43	184
Salmonella	2511STDY5712397_Mauritius_2009	100	92	0	0	38588	38679	3051857	3051948	3e-42	182
Salmonella	2511STDY5712397_Mauritius_2009	100	92	0	0	17064	17155	3051948	3051857	3e-42	182
Salmonella	2511STDY5712397_Mauritius_2009	100	92	0	0	17065	17156	4594871	4594780	3e-42	182
Salmonella	2511STDY5712397_Mauritius_2009	100	90	0	0	38586	38675	4730439	4730350	4e-41	178
Salmonella	2511STDY5712397_Mauritius_2009	100	90	0	0	15862	15951	4805641	4805730	4e-41	178
Salmonella	2511STDY5712397_Mauritius_2009	100	90	0	0	39792	39881	4805730	4805641	4e-41	178
Salmonella	2511STDY5712397_Mauritius_2009	100	89	0	0	39794	39882	1139090	1139002	2e-40	176
Salmonella	2511STDY5712397_Mauritius_2009	100	89	0	0	17068	17156	4730350	4730438	2e-40	176
Salmonella	2511STDY5712397_Mauritius_2009	100	88	0	0	15862	15949	1139003	1139090	7e-40	174
Salmonella	2511STDY5712397_Mauritius_2009	100	87	0	0	15862	15948	3582824	3582910	3e-39	172
Salmonella	2511STDY5712397_Mauritius_2009	100	87	0	0	39795	39881	3582910	3582824	3e-39	172
Salmonella	2511STDY5712397_Mauritius_2009	100	86	0	0	39798	39883	4121555	4121470	1e-38	170
Salmonella	2511STDY5712397_Mauritius_2009	100	84	0	0	17072	17155	1	84	2e-37	167
Salmonella	2511STDY5712397_Mauritius_2009	100	84	0	0	38588	38671	84	1	2e-37	167
Salmonella	2511STDY5712397_Mauritius_2009	100	84	0	0	15862	15945	4121472	4121555	2e-37	167
Salmonella	2511STDY5712397_Mauritius_2009	98.91	92	0	1	40546	40636	4871199	4871290	2e-37	167
Salmonella	2511STDY5712397_Mauritius_2009	100	77	0	0	17079	17155	3333096	3333172	2e-33	153
Salmonella	2511STDY5712397_Mauritius_2009	100	77	0	0	38588	38664	3333172	3333096	2e-33	153
Salmonella	2511STDY5712397_Mauritius_2009	98.77	81	1	0	39926	40006	4901879	4901799	2e-33	153
Salmonella	2511STDY5712397_Mauritius_2009	98.81	84	0	1	40554	40636	3874399	3874316	1e-32	151
Salmonella	2511STDY5712397_Mauritius_2009	98.8	83	0	1	40555	40636	4278822	4278740	4e-32	149
Salmonella	2511STDY5712397_Mauritius_2009	100	73	0	0	17083	17155	4594871	4594943	6e-31	145
Salmonella	2511STDY5712397_Mauritius_2009	100	73	0	0	38588	38660	4594943	4594871	6e-31	145
Salmonella	2511STDY5712397_Mauritius_2009	100	72	0	0	17084	17155	3582911	3582982	2e-30	143
Salmonella	2511STDY5712397_Mauritius_2009	100	72	0	0	38588	38659	3582982	3582911	2e-30	143
Salmonella	2511STDY5712397_Mauritius_2009	98.72	78	0	1	40560	40636	4901798	4901721	4e-29	139
Salmonella	2511STDY5712397_Mauritius_2009	97.53	81	1	1	40557	40636	3690919	3690839	1e-28	137
Salmonella	2511STDY5712397_Mauritius_2009	97.37	76	2	0	39925	40000	4355789	4355864	6e-28	135
Salmonella	2511STDY5712397_Mauritius_2009	91.26	103	9	0	38587	38689	3158570	3158672	2e-27	133
Salmonella	2511STDY5712397_Mauritius_2009	91.26	103	9	0	17054	17156	3158672	3158570	2e-27	133
Salmonella	2511STDY5712397_Mauritius_2009	81.47	232	43	0	49930	50161	2131702	2131471	3e-23	119
Salmonella	2511STDY5712397_Mauritius_2009	98	50	1	0	91358	91407	3993190	3993239	8e-15	91.7
Salmonella	2511STDY5712397_Mauritius_2009	81.98	172	25	2	90199	90370	1855997	1855832	1e-13	87.7
Salmonella	2511STDY5712397_Mauritius_2009	97.92	48	1	0	35375	35422	3993237	3993190	1e-13	87.7
Salmonella	2511STDY5712397_Mauritius_2009	81.87	171	25	2	36410	36580	1855832	1855996	5e-13	85.7
Salmonella	2511STDY5712397_Mauritius_2009	100	34	0	0	38588	38621	4594747	4594780	1e-07	67.9
Salmonella	2511STDY5712397_Mauritius_2009	100	34	0	0	17122	17155	4594780	4594747	1e-07	67.9
Salmonella	2511STDY5712397_Mauritius_2009	82.24	107	19	0	50053	50159	3354448	3354554	7e-06	61.9
Salmonella	2511STDY5462390_Viet	99.98	50628	0	9	40519	91137	4420574	4369947	0	99580
Salmonella	2511STDY5462390_Viet	99.89	21583	0	20	17156	38716	4445151	4466732	0	42120
Salmonella	2511STDY5462390_Viet	99.97	15864	0	4	1	15861	4429297	4445158	0	31060
Salmonella	2511STDY5462390_Viet	99.93	7570	0	4	91312	98876	4420572	4428141	0	14850
Salmonella	2511STDY5462390_Viet	99.92	1295	0	1	15862	17155	5032778	5031484	0	2551
Salmonella	2511STDY5462390_Viet	99.85	1295	1	1	38588	39881	5031484	5032778	0	2543
Salmonella	2511STDY5462390_Viet	99.34	1207	7	1	90200	91405	4464594	4463388	0	2321
Salmonella	2511STDY5462390_Viet	99.91	1104	0	1	98928	100030	4428193	4429296	0	2131
Salmonella	2511STDY5462390_Viet	99.15	939	7	1	35643	36580	4369947	4370885	0	1790
Salmonella	2511STDY5462390_Viet	99.86	708	0	1	16449	17155	4228381	4227674	0	1388
Salmonella	2511STDY5462390_Viet	99.72	708	1	1	38588	39294	4227674	4228381	0	1380
Salmonella	2511STDY5462390_Viet	99.58	475	1	1	40163	40636	4555222	4554748	0	918
Salmonella	2511STDY5462390_Viet	89.3	617	58	5	93488	94097	4703651	4704266	0	666
Salmonella	2511STDY5462390_Viet	85.43	556	78	3	44420	44973	222129	221575	1e-118	436
Salmonella	2511STDY5462390_Viet	86.26	473	63	2	90934	91406	2189378	2189848	1e-109	406
Salmonella	2511STDY5462390_Viet	86.02	472	64	2	35375	35846	2189847	2189378	1e-106	396
Salmonella	2511STDY5462390_Viet	98.83	171	1	1	40467	40636	3632031	3632201	3e-82	315
Salmonella	2511STDY5462390_Viet	100	153	0	0	39927	40079	3514952	3515104	1e-78	303
Salmonella	2511STDY5462390_Viet	98.04	153	3	0	39927	40079	4512209	4512057	2e-71	280
Salmonella	2511STDY5462390_Viet	98.65	148	2	0	39927	40074	3949841	3949988	6e-71	278
Salmonella	2511STDY5462390_Viet	98.03	152	3	0	39927	40078	5029280	5029431	6e-71	278
Salmonella	2511STDY5462390_Viet	100	133	0	0	39751	39883	5020604	5020472	9e-67	264
Salmonella	2511STDY5462390_Viet	100	132	0	0	38585	38716	3077094	3076963	4e-66	262
Salmonella	2511STDY5462390_Viet	100	131	0	0	38586	38716	1646197	1646327	1e-65	260
Salmonella	2511STDY5462390_Viet	99.26	135	1	0	17027	17161	3076963	3077097	1e-65	260
Salmonella	2511STDY5462390_Viet	100	131	0	0	17025	17155	4957233	4957363	1e-65	260
Salmonella	2511STDY5462390_Viet	100	131	0	0	38588	38718	4957363	4957233	1e-65	260
Salmonella	2511STDY5462390_Viet	100	131	0	0	15862	15992	5020474	5020604	1e-65	260
Salmonella	2511STDY5462390_Viet	100	130	0	0	17027	17156	1646327	1646198	6e-65	258
Salmonella	2511STDY5462390_Viet	100	130	0	0	38587	38716	3845137	3845266	6e-65	258
Salmonella	2511STDY5462390_Viet	100	130	0	0	17027	17156	3845266	3845137	6e-65	258
Salmonella	2511STDY5462390_Viet	100	130	0	0	38588	38717	4369818	4369947	6e-65	258
Salmonella	2511STDY5462390_Viet	100	130	0	0	17026	17155	4369947	4369818	6e-65	258
Salmonella	2511STDY5462390_Viet	100	130	0	0	17027	17156	4466732	4466603	6e-65	258
Salmonella	2511STDY5462390_Viet	100	129	0	0	17027	17155	1	129	2e-64	256
Salmonella	2511STDY5462390_Viet	100	129	0	0	38588	38716	129	1	2e-64	256
Salmonella	2511STDY5462390_Viet	100	129	0	0	39754	39882	398009	398137	2e-64	256
Salmonella	2511STDY5462390_Viet	100	129	0	0	15862	15990	750650	750778	2e-64	256
Salmonella	2511STDY5462390_Viet	100	129	0	0	39753	39881	750778	750650	2e-64	256
Salmonella	2511STDY5462390_Viet	100	129	0	0	15860	15988	1081885	1082013	2e-64	256
Salmonella	2511STDY5462390_Viet	100	129	0	0	39753	39881	1383744	1383872	2e-64	256
Salmonella	2511STDY5462390_Viet	100	129	0	0	15862	15990	1383872	1383744	2e-64	256
Salmonella	2511STDY5462390_Viet	100	129	0	0	15862	15990	2914358	2914486	2e-64	256
Salmonella	2511STDY5462390_Viet	100	129	0	0	39753	39881	2914486	2914358	2e-64	256
Salmonella	2511STDY5462390_Viet	100	129	0	0	39753	39881	3239539	3239667	2e-64	256
Salmonella	2511STDY5462390_Viet	100	129	0	0	15862	15990	3239667	3239539	2e-64	256
Salmonella	2511STDY5462390_Viet	100	129	0	0	38588	38716	3631903	3632031	2e-64	256
Salmonella	2511STDY5462390_Viet	100	129	0	0	17027	17155	3632031	3631903	2e-64	256
Salmonella	2511STDY5462390_Viet	100	129	0	0	38588	38716	3740058	3740186	2e-64	256
Salmonella	2511STDY5462390_Viet	100	129	0	0	17027	17155	3740186	3740058	2e-64	256
Salmonella	2511STDY5462390_Viet	100	129	0	0	17027	17155	3845267	3845395	2e-64	256
Salmonella	2511STDY5462390_Viet	100	129	0	0	38588	38716	3845395	3845267	2e-64	256
Salmonella	2511STDY5462390_Viet	100	129	0	0	15862	15990	4050110	4050238	2e-64	256
Salmonella	2511STDY5462390_Viet	100	129	0	0	39753	39881	4050238	4050110	2e-64	256
Salmonella	2511STDY5462390_Viet	100	129	0	0	17027	17155	4466733	4466861	2e-64	256
Salmonella	2511STDY5462390_Viet	100	129	0	0	38588	38716	4466861	4466733	2e-64	256
Salmonella	2511STDY5462390_Viet	100	129	0	0	17027	17155	4905774	4905902	2e-64	256
Salmonella	2511STDY5462390_Viet	100	129	0	0	38588	38716	4905902	4905774	2e-64	256
Salmonella	2511STDY5462390_Viet	100	129	0	0	38588	38716	4942431	4942559	2e-64	256
Salmonella	2511STDY5462390_Viet	100	129	0	0	17027	17155	4942559	4942431	2e-64	256
Salmonella	2511STDY5462390_Viet	100	129	0	0	15862	15990	4997745	4997873	2e-64	256
Salmonella	2511STDY5462390_Viet	100	129	0	0	39753	39881	4997873	4997745	2e-64	256
Salmonella	2511STDY5462390_Viet	100	129	0	0	17027	17155	5002966	5003094	2e-64	256
Salmonella	2511STDY5462390_Viet	100	129	0	0	38588	38716	5003094	5002966	2e-64	256
Salmonella	2511STDY5462390_Viet	100	129	0	0	17027	17155	5026946	5027074	2e-64	256
Salmonella	2511STDY5462390_Viet	100	129	0	0	38588	38716	5027074	5026946	2e-64	256
Salmonella	2511STDY5462390_Viet	100	128	0	0	15862	15989	398136	398009	9e-64	254
Salmonella	2511STDY5462390_Viet	100	128	0	0	39754	39881	1891247	1891374	9e-64	254
Salmonella	2511STDY5462390_Viet	100	128	0	0	15862	15989	1891374	1891247	9e-64	254
Salmonella	2511STDY5462390_Viet	100	128	0	0	39755	39882	3386563	3386436	9e-64	254
Salmonella	2511STDY5462390_Viet	100	127	0	0	39755	39881	1082013	1081887	4e-63	252
Salmonella	2511STDY5462390_Viet	99.26	135	0	1	40503	40636	1383743	1383609	4e-63	252
Salmonella	2511STDY5462390_Viet	100	127	0	0	15862	15988	3386437	3386563	4e-63	252
Salmonella	2511STDY5462390_Viet	100	127	0	0	15862	15988	4786389	4786515	4e-63	252
Salmonella	2511STDY5462390_Viet	100	127	0	0	39755	39881	4786515	4786389	4e-63	252
Salmonella	2511STDY5462390_Viet	99.16	119	0	1	40519	40636	4726058	4726176	1e-53	220
Salmonella	2511STDY5462390_Viet	99.15	117	0	1	40521	40636	3239538	3239422	2e-52	216
Salmonella	2511STDY5462390_Viet	87	223	29	0	36360	36582	2189230	2189008	3e-51	212
Salmonella	2511STDY5462390_Viet	99.08	109	1	0	39926	40034	4756810	4756702	5e-50	208
Salmonella	2511STDY5462390_Viet	98.18	110	2	0	39925	40034	1646437	1646328	3e-48	202
Salmonella	2511STDY5462390_Viet	98.15	108	2	0	39927	40034	2134859	2134966	5e-47	198
Salmonella	2511STDY5462390_Viet	91.89	148	12	0	35882	36029	2189370	2189223	5e-47	198
Salmonella	2511STDY5462390_Viet	91.89	148	12	0	90751	90898	2189223	2189370	5e-47	198
Salmonella	2511STDY5462390_Viet	87.89	190	23	0	90200	90389	2189010	2189199	7e-46	194
Salmonella	2511STDY5462390_Viet	100	94	0	0	35375	35468	4420665	4420572	2e-43	186
Salmonella	2511STDY5462390_Viet	98.98	98	0	1	40540	40636	2361522	2361425	4e-41	178
Salmonella	2511STDY5462390_Viet	98.95	95	0	1	40543	40636	4756702	4756608	3e-39	172
Salmonella	2511STDY5462390_Viet	98.91	92	0	1	40546	40636	2738615	2738706	2e-37	167
Salmonella	2511STDY5462390_Viet	97.89	95	1	1	40543	40636	4861876	4861970	6e-37	165
Salmonella	2511STDY5462390_Viet	97.8	91	1	1	40547	40636	2556889	2556799	2e-34	157
Salmonella	2511STDY5462390_Viet	100	77	0	0	17079	17155	3077092	3077168	2e-33	153
Salmonella	2511STDY5462390_Viet	100	77	0	0	38588	38664	3077168	3077092	2e-33	153
Salmonella	2511STDY5462390_Viet	91.26	103	9	0	38587	38689	3040295	3040397	2e-27	133
Salmonella	2511STDY5462390_Viet	91.26	103	9	0	17054	17156	3040397	3040295	2e-27	133
Salmonella	2511STDY5462390_Viet	81.47	232	43	0	49930	50161	2899523	2899754	3e-23	119
Salmonella	2511STDY5462390_Viet	98	50	1	0	91358	91407	4178169	4178218	8e-15	91.7
Salmonella	2511STDY5462390_Viet	92.65	68	4	1	1446	1513	3532332	3532398	1e-13	87.7
Salmonella	2511STDY5462390_Viet	97.92	48	1	0	35375	35422	4178216	4178169	1e-13	87.7
Salmonella	2511STDY5462390_Viet	81.98	172	25	2	90199	90370	4365664	4365499	1e-13	87.7
Salmonella	2511STDY5462390_Viet	81.87	171	25	2	36410	36580	4365499	4365663	5e-13	85.7
Salmonella	2511STDY5462401_Viet	99.98	50607	1	9	40547	91144	4355620	4406226	0	99530
Salmonella	2511STDY5462401_Viet	99.9	18593	0	15	17156	35730	4567380	4548788	0	36350
Salmonella	2511STDY5462401_Viet	99.96	15864	2	4	1	15861	4583234	4567373	0	31040
Salmonella	2511STDY5462401_Viet	99.93	7571	0	4	91311	98876	4591960	4584390	0	14860
Salmonella	2511STDY5462401_Viet	99.83	2947	0	5	35645	38587	5036242	5033297	0	5679
Salmonella	2511STDY5462401_Viet	99.92	1295	0	1	15862	17155	5051123	5049829	0	2551
Salmonella	2511STDY5462401_Viet	99.85	1297	1	1	38588	39883	5049829	5051125	0	2547
Salmonella	2511STDY5462401_Viet	99.91	1104	0	1	98928	100030	4584338	4583235	0	2131
Salmonella	2511STDY5462401_Viet	99.15	946	7	1	35636	36580	4406226	4405281	0	1804
Salmonella	2511STDY5462401_Viet	99.15	937	7	1	90200	91135	5035306	5036242	0	1786
Salmonella	2511STDY5462401_Viet	99.44	711	3	1	39927	40636	1451782	1452492	0	1372
Salmonella	2511STDY5462401_Viet	98.87	711	7	1	39927	40636	4437459	4436749	0	1338
Salmonella	2511STDY5462401_Viet	100	357	0	0	91049	91405	4548787	4549143	0	708
Salmonella	2511STDY5462401_Viet	89.3	617	58	5	93488	94097	4678133	4678748	0	666
Salmonella	2511STDY5462401_Viet	85.43	556	78	3	44420	44973	230633	230079	1e-118	436
Salmonella	2511STDY5462401_Viet	86.26	473	63	2	90934	91406	2883460	2883930	1e-109	406
Salmonella	2511STDY5462401_Viet	86.02	472	64	2	35375	35846	2883929	2883460	1e-106	396
Salmonella	2511STDY5462401_Viet	98.03	152	3	0	39925	40076	1780081	1779930	6e-71	278
Salmonella	2511STDY5462401_Viet	98.65	148	2	0	39926	40073	4765693	4765546	6e-71	278
Salmonella	2511STDY5462401_Viet	98.03	152	3	0	39927	40078	5036394	5036243	6e-71	278
Salmonella	2511STDY5462401_Viet	98	150	3	0	39927	40076	3227165	3227314	1e-69	274
Salmonella	2511STDY5462401_Viet	100	133	0	0	38585	38717	2528283	2528415	9e-67	264
Salmonella	2511STDY5462401_Viet	100	132	0	0	38586	38717	1060963	1060832	4e-66	262
Salmonella	2511STDY5462401_Viet	99.26	136	1	0	17026	17161	2528415	2528280	4e-66	262
Salmonella	2511STDY5462401_Viet	100	131	0	0	17026	17156	1060832	1060962	1e-65	260
Salmonella	2511STDY5462401_Viet	100	131	0	0	38588	38718	1560349	1560479	1e-65	260
Salmonella	2511STDY5462401_Viet	100	131	0	0	17025	17155	1560479	1560349	1e-65	260
Salmonella	2511STDY5462401_Viet	100	131	0	0	38587	38717	3564982	3565112	1e-65	260
Salmonella	2511STDY5462401_Viet	100	131	0	0	17026	17156	3565112	3564982	1e-65	260
Salmonella	2511STDY5462401_Viet	100	130	0	0	17026	17155	2528416	2528545	6e-65	258
Salmonella	2511STDY5462401_Viet	100	130	0	0	38588	38717	2528545	2528416	6e-65	258
Salmonella	2511STDY5462401_Viet	100	130	0	0	38588	38717	3881183	3881312	6e-65	258
Salmonella	2511STDY5462401_Viet	100	130	0	0	17026	17155	3881312	3881183	6e-65	258
Salmonella	2511STDY5462401_Viet	100	130	0	0	17026	17155	4141756	4141885	6e-65	258
Salmonella	2511STDY5462401_Viet	100	130	0	0	38588	38717	4141885	4141756	6e-65	258
Salmonella	2511STDY5462401_Viet	100	130	0	0	17026	17155	4297513	4297642	6e-65	258
Salmonella	2511STDY5462401_Viet	100	130	0	0	38588	38717	4297642	4297513	6e-65	258
Salmonella	2511STDY5462401_Viet	100	130	0	0	38588	38717	4548658	4548787	6e-65	258
Salmonella	2511STDY5462401_Viet	100	130	0	0	17026	17155	4548787	4548658	6e-65	258
Salmonella	2511STDY5462401_Viet	100	130	0	0	38588	38717	4955179	4955308	6e-65	258
Salmonella	2511STDY5462401_Viet	100	130	0	0	17026	17155	4955308	4955179	6e-65	258
Salmonella	2511STDY5462401_Viet	100	130	0	0	17026	17155	4955309	4955438	6e-65	258
Salmonella	2511STDY5462401_Viet	100	130	0	0	38588	38717	4955438	4955309	6e-65	258
Salmonella	2511STDY5462401_Viet	100	130	0	0	38588	38717	5020412	5020541	6e-65	258
Salmonella	2511STDY5462401_Viet	100	130	0	0	17026	17155	5020541	5020412	6e-65	258
Salmonella	2511STDY5462401_Viet	100	130	0	0	38588	38717	5038600	5038729	6e-65	258
Salmonella	2511STDY5462401_Viet	100	130	0	0	17026	17155	5038729	5038600	6e-65	258
Salmonella	2511STDY5462401_Viet	100	115	0	0	38588	38702	5003317	5003431	5e-56	228
Salmonella	2511STDY5462401_Viet	100	115	0	0	17041	17155	5003431	5003317	5e-56	228
Salmonella	2511STDY5462401_Viet	98.36	122	2	0	39927	40048	3776737	3776616	2e-55	226
Salmonella	2511STDY5462401_Viet	100	113	0	0	39771	39883	5029324	5029212	8e-55	224
Salmonella	2511STDY5462401_Viet	100	111	0	0	15862	15972	5029214	5029324	1e-53	220
Salmonella	2511STDY5462401_Viet	100	107	0	0	15860	15966	1779823	1779929	3e-51	212
Salmonella	2511STDY5462401_Viet	87	223	29	0	36360	36582	2883312	2883090	3e-51	212
Salmonella	2511STDY5462401_Viet	100	106	0	0	39777	39882	406511	406616	1e-50	210
Salmonella	2511STDY5462401_Viet	100	106	0	0	15862	15967	1323288	1323393	1e-50	210
Salmonella	2511STDY5462401_Viet	100	106	0	0	39776	39881	1323393	1323288	1e-50	210
Salmonella	2511STDY5462401_Viet	100	106	0	0	39777	39882	2825933	2825828	1e-50	210
Salmonella	2511STDY5462401_Viet	100	106	0	0	15862	15967	3671425	3671530	1e-50	210
Salmonella	2511STDY5462401_Viet	100	106	0	0	39776	39881	3671530	3671425	1e-50	210
Salmonella	2511STDY5462401_Viet	100	105	0	0	15862	15966	406615	406511	5e-50	208
Salmonella	2511STDY5462401_Viet	100	105	0	0	15862	15966	759105	759209	5e-50	208
Salmonella	2511STDY5462401_Viet	100	105	0	0	39777	39881	759209	759105	5e-50	208
Salmonella	2511STDY5462401_Viet	100	105	0	0	39777	39881	1779929	1779825	5e-50	208
Salmonella	2511STDY5462401_Viet	100	105	0	0	39777	39881	2190017	2190121	5e-50	208
Salmonella	2511STDY5462401_Viet	100	105	0	0	15862	15966	2190121	2190017	5e-50	208
Salmonella	2511STDY5462401_Viet	100	105	0	0	39777	39881	2678955	2679059	5e-50	208
Salmonella	2511STDY5462401_Viet	100	105	0	0	15862	15966	2679059	2678955	5e-50	208
Salmonella	2511STDY5462401_Viet	100	105	0	0	15862	15966	2825829	2825933	5e-50	208
Salmonella	2511STDY5462401_Viet	100	105	0	0	15862	15966	3341904	3342008	5e-50	208
Salmonella	2511STDY5462401_Viet	100	105	0	0	39777	39881	3342008	3341904	5e-50	208
Salmonella	2511STDY5462401_Viet	100	105	0	0	15862	15966	4795272	4795376	5e-50	208
Salmonella	2511STDY5462401_Viet	100	105	0	0	39777	39881	4795376	4795272	5e-50	208
Salmonella	2511STDY5462401_Viet	100	105	0	0	39777	39881	5033095	5033199	5e-50	208
Salmonella	2511STDY5462401_Viet	100	105	0	0	15862	15966	5033199	5033095	5e-50	208
Salmonella	2511STDY5462401_Viet	100	105	0	0	39882	39986	5033304	5033200	5e-50	208
Salmonella	2511STDY5462401_Viet	99.09	110	0	1	40528	40636	3973479	3973588	3e-48	202
Salmonella	2511STDY5462401_Viet	99.08	109	0	1	40529	40636	759209	759317	1e-47	200
Salmonella	2511STDY5462401_Viet	91.89	148	12	0	35882	36029	2883452	2883305	5e-47	198
Salmonella	2511STDY5462401_Viet	91.89	148	12	0	90751	90898	2883305	2883452	5e-47	198
Salmonella	2511STDY5462401_Viet	99.07	108	0	1	40530	40636	4845709	4845816	5e-47	198
Salmonella	2511STDY5462401_Viet	100	99	0	0	63939	64037	3453867	3453965	2e-46	196
Salmonella	2511STDY5462401_Viet	100	99	0	0	63939	64037	4456347	4456445	2e-46	196
Salmonella	2511STDY5462401_Viet	87.89	190	23	0	90200	90389	2883092	2883281	7e-46	194
Salmonella	2511STDY5462401_Viet	100	95	0	0	35375	35469	4591866	4591960	4e-44	188
Salmonella	2511STDY5462401_Viet	100	94	0	0	63939	64032	2968886	2968979	2e-43	186
Salmonella	2511STDY5462401_Viet	100	92	0	0	65180	65271	1560478	1560569	3e-42	182
Salmonella	2511STDY5462401_Viet	100	91	0	0	65181	65271	4060305	4060215	1e-41	180
Salmonella	2511STDY5462401_Viet	100	88	0	0	65184	65271	4869560	4869473	7e-40	174
Salmonella	2511STDY5462401_Viet	97.96	98	1	1	40540	40636	2190017	2189920	1e-38	170
Salmonella	2511STDY5462401_Viet	98.9	91	0	1	40547	40636	2365863	2365773	6e-37	165
Salmonella	2511STDY5462401_Viet	98.9	91	0	1	40547	40636	2365864	2365954	6e-37	165
Salmonella	2511STDY5462401_Viet	98.9	91	0	1	40547	40636	4406227	4406317	6e-37	165
Salmonella	2511STDY5462401_Viet	97.83	92	1	1	40546	40636	4892268	4892177	4e-35	159
Salmonella	2511STDY5462401_Viet	100	77	0	0	38588	38664	2528209	2528285	2e-33	153
Salmonella	2511STDY5462401_Viet	100	77	0	0	17079	17155	2528285	2528209	2e-33	153
Salmonella	2511STDY5462401_Viet	91.26	103	9	0	38587	38689	3066770	3066872	2e-27	133
Salmonella	2511STDY5462401_Viet	91.26	103	9	0	17054	17156	3066872	3066770	2e-27	133
Salmonella	2511STDY5462401_Viet	81.47	232	43	0	49930	50161	2204956	2204725	3e-23	119
Salmonella	2511STDY5462401_Viet	98	50	1	0	91358	91407	4106415	4106366	8e-15	91.7
Salmonella	2511STDY5462401_Viet	97.92	48	1	0	35375	35422	4106368	4106415	1e-13	87.7
Salmonella	2511STDY5462401_Viet	81.98	172	25	2	90199	90370	4301796	4301961	1e-13	87.7
Salmonella	2511STDY5462401_Viet	81.87	171	25	2	36410	36580	4301961	4301797	5e-13	85.7
Salmonella	2511STDY5462419_Viet	99.98	50500	3	8	39882	90373	4399113	4449612	0	99320
Salmonella	2511STDY5462419_Viet	99.9	18593	0	15	17156	35730	4559069	4540477	0	36350
Salmonella	2511STDY5462419_Viet	99.97	15651	0	4	1	15648	4576226	4560578	0	30720
Salmonella	2511STDY5462419_Viet	99.93	7568	0	4	91314	98876	4584949	4577382	0	14850
Salmonella	2511STDY5462419_Viet	99.81	2104	0	4	36487	38587	4397018	4399120	0	4024
Salmonella	2511STDY5462419_Viet	99.92	1295	0	1	15862	17155	4559283	4560577	0	2551
Salmonella	2511STDY5462419_Viet	99.85	1295	1	1	38588	39881	4560577	4559283	0	2543
Salmonella	2511STDY5462419_Viet	99.91	1104	0	1	98928	100030	4577330	4576227	0	2131
Salmonella	2511STDY5462419_Viet	100	371	0	0	35824	36194	4540475	4540105	0	735
Salmonella	2511STDY5462419_Viet	100	371	0	0	90586	90956	4540105	4540475	0	735
Salmonella	2511STDY5462419_Viet	100	356	0	0	91050	91405	4540477	4540832	0	706
Salmonella	2511STDY5462419_Viet	89.3	617	58	5	93488	94097	5067807	5068422	0	666
Salmonella	2511STDY5462419_Viet	85.43	556	78	3	44420	44973	229313	228759	1e-118	436
Salmonella	2511STDY5462419_Viet	86.26	473	63	2	90934	91406	4124931	4124461	1e-109	406
Salmonella	2511STDY5462419_Viet	86.02	472	64	2	35375	35846	4124462	4124931	1e-106	396
Salmonella	2511STDY5462419_Viet	100	221	0	0	15641	15861	4559282	4559062	3e-94	355
Salmonella	2511STDY5462419_Viet	100	174	0	0	36407	36580	4449612	4449439	3e-91	345
Salmonella	2511STDY5462419_Viet	99.35	153	1	0	39927	40079	3199820	3199972	3e-76	295
Salmonella	2511STDY5462419_Viet	98.7	154	2	0	39927	40080	3520187	3520340	2e-74	289
Salmonella	2511STDY5462419_Viet	98.06	155	3	0	39925	40079	1745459	1745305	1e-72	283
Salmonella	2511STDY5462419_Viet	98.05	154	3	0	39927	40080	4585102	4584949	4e-72	281
Salmonella	2511STDY5462419_Viet	98.05	154	3	0	39927	40080	5147728	5147575	4e-72	281
Salmonella	2511STDY5462419_Viet	98.04	153	3	0	39927	40079	3818569	3818721	2e-71	280
Salmonella	2511STDY5462419_Viet	98.67	150	1	1	40488	40636	3199973	3200122	1e-69	274
Salmonella	2511STDY5462419_Viet	98.55	138	1	1	40500	40636	3071431	3071294	1e-62	250
Salmonella	2511STDY5462419_Viet	100	124	0	0	38585	38708	2512686	2512809	2e-61	246
Salmonella	2511STDY5462419_Viet	99.21	127	1	0	17035	17161	2512809	2512683	9e-61	244
Salmonella	2511STDY5462419_Viet	100	120	0	0	38588	38707	5151691	5151810	5e-59	238
Salmonella	2511STDY5462419_Viet	100	120	0	0	17036	17155	5151810	5151691	5e-59	238
Salmonella	2511STDY5462419_Viet	100	109	0	0	38586	38694	1745197	1745305	2e-52	216
Salmonella	2511STDY5462419_Viet	100	108	0	0	17049	17156	1745305	1745198	8e-52	214
Salmonella	2511STDY5462419_Viet	100	108	0	0	38587	38694	2350165	2350272	8e-52	214
Salmonella	2511STDY5462419_Viet	100	108	0	0	17049	17156	2350272	2350165	8e-52	214
Salmonella	2511STDY5462419_Viet	99.11	112	1	0	38588	38699	3307979	3308090	8e-52	214
Salmonella	2511STDY5462419_Viet	99.11	112	1	0	17044	17155	3308090	3307979	8e-52	214
Salmonella	2511STDY5462419_Viet	99.11	112	1	0	17044	17155	3308079	3308190	8e-52	214
Salmonella	2511STDY5462419_Viet	99.11	112	1	0	38588	38699	3308190	3308079	8e-52	214
Salmonella	2511STDY5462419_Viet	87	223	29	0	36360	36582	4125079	4125301	3e-51	212
Salmonella	2511STDY5462419_Viet	100	106	0	0	17050	17155	3415636	3415741	1e-50	210
Salmonella	2511STDY5462419_Viet	100	106	0	0	38588	38693	3415741	3415636	1e-50	210
Salmonella	2511STDY5462419_Viet	100	106	0	0	17050	17155	4179343	4179448	1e-50	210
Salmonella	2511STDY5462419_Viet	100	106	0	0	38588	38693	4179448	4179343	1e-50	210
Salmonella	2511STDY5462419_Viet	100	106	0	0	38588	38693	4261125	4261230	1e-50	210
Salmonella	2511STDY5462419_Viet	100	106	0	0	17050	17155	4261230	4261125	1e-50	210
Salmonella	2511STDY5462419_Viet	100	106	0	0	38588	38693	4396912	4397017	1e-50	210
Salmonella	2511STDY5462419_Viet	100	106	0	0	17050	17155	4397017	4396912	1e-50	210
Salmonella	2511STDY5462419_Viet	100	106	0	0	38588	38693	4539999	4540104	1e-50	210
Salmonella	2511STDY5462419_Viet	100	106	0	0	17050	17155	4540104	4539999	1e-50	210
Salmonella	2511STDY5462419_Viet	100	106	0	0	38588	38693	4971918	4972023	1e-50	210
Salmonella	2511STDY5462419_Viet	100	106	0	0	17050	17155	4972023	4971918	1e-50	210
Salmonella	2511STDY5462419_Viet	100	106	0	0	38588	38693	4988245	4988350	1e-50	210
Salmonella	2511STDY5462419_Viet	100	106	0	0	17050	17155	4988350	4988245	1e-50	210
Salmonella	2511STDY5462419_Viet	100	106	0	0	17050	17155	5118854	5118959	1e-50	210
Salmonella	2511STDY5462419_Viet	100	106	0	0	38588	38693	5118959	5118854	1e-50	210
Salmonella	2511STDY5462419_Viet	100	106	0	0	38588	38693	5149934	5150039	1e-50	210
Salmonella	2511STDY5462419_Viet	100	106	0	0	17050	17155	5150039	5149934	1e-50	210
Salmonella	2511STDY5462419_Viet	99.08	109	1	0	39926	40034	4829459	4829567	5e-50	208
Salmonella	2511STDY5462419_Viet	100	105	0	0	39779	39883	5132766	5132662	5e-50	208
Salmonella	2511STDY5462419_Viet	100	103	0	0	15862	15964	5132664	5132766	7e-49	204
Salmonella	2511STDY5462419_Viet	100	101	0	0	15860	15960	1152612	1152512	1e-47	200
Salmonella	2511STDY5462419_Viet	100	101	0	0	39781	39881	4799780	4799880	1e-47	200
Salmonella	2511STDY5462419_Viet	100	101	0	0	15862	15962	4799880	4799780	1e-47	200
Salmonella	2511STDY5462419_Viet	100	100	0	0	39783	39882	1152511	1152412	5e-47	198
Salmonella	2511STDY5462419_Viet	100	100	0	0	39782	39881	1482773	1482872	5e-47	198
Salmonella	2511STDY5462419_Viet	100	100	0	0	15862	15961	1482872	1482773	5e-47	198
Salmonella	2511STDY5462419_Viet	100	100	0	0	39783	39882	2157779	2157680	5e-47	198
Salmonella	2511STDY5462419_Viet	100	100	0	0	39783	39882	2512809	2512908	5e-47	198
Salmonella	2511STDY5462419_Viet	91.89	148	12	0	90751	90898	4125086	4124939	5e-47	198
Salmonella	2511STDY5462419_Viet	91.89	148	12	0	35882	36029	4124939	4125086	5e-47	198
Salmonella	2511STDY5462419_Viet	100	99	0	0	15862	15960	1152413	1152511	2e-46	196
Salmonella	2511STDY5462419_Viet	100	99	0	0	39783	39881	1152512	1152610	2e-46	196
Salmonella	2511STDY5462419_Viet	100	99	0	0	15862	15960	2157681	2157779	2e-46	196
Salmonella	2511STDY5462419_Viet	100	99	0	0	15862	15960	2512907	2512809	2e-46	196
Salmonella	2511STDY5462419_Viet	100	99	0	0	39783	39881	3621455	3621553	2e-46	196
Salmonella	2511STDY5462419_Viet	100	99	0	0	15862	15960	3621553	3621455	2e-46	196
Salmonella	2511STDY5462419_Viet	100	99	0	0	39783	39881	4883985	4884083	2e-46	196
Salmonella	2511STDY5462419_Viet	100	99	0	0	15862	15960	4884083	4883985	2e-46	196
Salmonella	2511STDY5462419_Viet	100	99	0	0	15862	15960	5017170	5017268	2e-46	196
Salmonella	2511STDY5462419_Viet	100	99	0	0	39783	39881	5017268	5017170	2e-46	196
Salmonella	2511STDY5462419_Viet	87.89	190	23	0	90200	90389	4125299	4125110	7e-46	194
Salmonella	2511STDY5462419_Viet	100	96	0	0	39786	39881	800527	800622	1e-44	190
Salmonella	2511STDY5462419_Viet	100	96	0	0	15862	15957	800622	800527	1e-44	190
Salmonella	2511STDY5462419_Viet	100	96	0	0	39786	39881	4007773	4007868	1e-44	190
Salmonella	2511STDY5462419_Viet	100	96	0	0	15862	15957	4007868	4007773	1e-44	190
Salmonella	2511STDY5462419_Viet	100	94	0	0	90200	90293	4397111	4397018	2e-43	186
Salmonella	2511STDY5462419_Viet	100	94	0	0	39788	39881	5150040	5150133	2e-43	186
Salmonella	2511STDY5462419_Viet	100	94	0	0	15862	15955	5150133	5150040	2e-43	186
Salmonella	2511STDY5462419_Viet	100	92	0	0	35375	35466	4584858	4584949	3e-42	182
Salmonella	2511STDY5462419_Viet	98.85	87	0	1	40551	40636	2350272	2350358	2e-34	157
Salmonella	2511STDY5462419_Viet	98.85	87	0	1	40551	40636	4627727	4627641	2e-34	157
Salmonella	2511STDY5462419_Viet	98.84	86	0	1	40552	40636	4769183	4769268	6e-34	155
Salmonella	2511STDY5462419_Viet	98.82	85	0	1	40553	40636	1960476	1960560	2e-33	153
Salmonella	2511STDY5462419_Viet	100	77	0	0	38588	38664	2512612	2512688	2e-33	153
Salmonella	2511STDY5462419_Viet	100	77	0	0	17079	17155	2512688	2512612	2e-33	153
Salmonella	2511STDY5462419_Viet	98.78	82	0	1	40556	40636	4799781	4799700	1e-31	147
Salmonella	2511STDY5462419_Viet	98.77	81	0	1	40557	40636	2802901	2802821	6e-31	145
Salmonella	2511STDY5462419_Viet	98.73	79	0	1	40559	40636	800527	800449	9e-30	141
Salmonella	2511STDY5462419_Viet	91.26	103	9	0	38587	38689	2900693	2900795	2e-27	133
Salmonella	2511STDY5462419_Viet	91.26	103	9	0	17054	17156	2900795	2900693	2e-27	133
Salmonella	2511STDY5462419_Viet	97.4	77	1	1	40561	40636	4829568	4829644	3e-26	129
Salmonella	2511STDY5462419_Viet	81.47	232	43	0	49930	50161	2121377	2121608	3e-23	119
Salmonella	2511STDY5462419_Viet	98	50	1	0	91358	91407	2203889	2203840	8e-15	91.7
Salmonella	2511STDY5462419_Viet	97.92	48	1	0	35375	35422	2203842	2203889	1e-13	87.7
Salmonella	2511STDY5462419_Viet	81.98	172	25	2	90199	90370	4392758	4392593	1e-13	87.7
Salmonella	2511STDY5462419_Viet	81.87	171	25	2	36410	36580	4392593	4392757	5e-13	85.7
Salmonella	2511STDY5462418_Viet	99.98	50420	1	9	40546	90956	3899234	3949653	0	99160
Salmonella	2511STDY5462418_Viet	99.9	18332	0	15	17156	35469	3974496	3992827	0	35840
Salmonella	2511STDY5462418_Viet	99.97	15864	0	4	1	15861	3958642	3974503	0	31060
Salmonella	2511STDY5462418_Viet	99.94	7832	0	4	91050	98876	3949655	3957486	0	15370
Salmonella	2511STDY5462418_Viet	99.81	2605	0	5	36099	38699	5016276	5018879	0	5001
Salmonella	2511STDY5462418_Viet	99.92	1296	0	1	15862	17156	5032389	5033684	0	2553
Salmonella	2511STDY5462418_Viet	99.85	1297	1	1	38587	39882	5033684	5032388	0	2547
Salmonella	2511STDY5462418_Viet	99.91	1104	0	1	98928	100030	3957538	3958641	0	2131
Salmonella	2511STDY5462418_Viet	99.34	758	4	1	35824	36580	3949653	3948896	0	1455
Salmonella	2511STDY5462418_Viet	98.87	711	7	1	39927	40636	680898	680188	0	1340
Salmonella	2511STDY5462418_Viet	98.96	483	4	1	90200	90681	5016758	5016276	0	910
Salmonella	2511STDY5462418_Viet	100	356	0	0	35375	35730	3950010	3949655	0	706
Salmonella	2511STDY5462418_Viet	89.3	617	58	5	93488	94097	4917206	4916591	0	666
Salmonella	2511STDY5462418_Viet	85.43	556	78	3	44420	44973	222110	221556	1e-118	436
Salmonella	2511STDY5462418_Viet	86.26	473	63	2	90934	91406	4120564	4120094	1e-109	406
Salmonella	2511STDY5462418_Viet	86.02	472	64	2	35375	35846	4120095	4120564	1e-106	396
Salmonella	2511STDY5462418_Viet	98.75	160	1	1	40478	40636	4867710	4867551	1e-75	293
Salmonella	2511STDY5462418_Viet	98.04	153	3	0	39927	40079	2279003	2278851	2e-71	280
Salmonella	2511STDY5462418_Viet	98.04	153	3	0	39927	40079	4650547	4650699	2e-71	280
Salmonella	2511STDY5462418_Viet	100	132	0	0	17024	17155	4982372	4982503	4e-66	262
Salmonella	2511STDY5462418_Viet	100	132	0	0	38588	38719	4982503	4982372	4e-66	262
Salmonella	2511STDY5462418_Viet	100	114	0	0	38586	38699	2033831	2033944	2e-55	226
Salmonella	2511STDY5462418_Viet	100	114	0	0	38585	38698	3056182	3056295	2e-55	226
Salmonella	2511STDY5462418_Viet	100	113	0	0	17044	17156	2033944	2033832	8e-55	224
Salmonella	2511STDY5462418_Viet	99.15	117	1	0	17045	17161	3056295	3056179	8e-55	224
Salmonella	2511STDY5462418_Viet	100	113	0	0	17044	17156	5018879	5018767	8e-55	224
Salmonella	2511STDY5462418_Viet	100	111	0	0	38588	38698	785344	785454	1e-53	220
Salmonella	2511STDY5462418_Viet	100	111	0	0	17045	17155	785454	785344	1e-53	220
Salmonella	2511STDY5462418_Viet	100	111	0	0	38587	38697	3690855	3690965	1e-53	220
Salmonella	2511STDY5462418_Viet	100	111	0	0	17046	17156	3690965	3690855	1e-53	220
Salmonella	2511STDY5462418_Viet	100	111	0	0	38588	38698	3798917	3799027	1e-53	220
Salmonella	2511STDY5462418_Viet	100	111	0	0	17045	17155	3799027	3798917	1e-53	220
Salmonella	2511STDY5462418_Viet	100	111	0	0	17045	17155	4256590	4256700	1e-53	220
Salmonella	2511STDY5462418_Viet	100	111	0	0	38588	38698	4256700	4256590	1e-53	220
Salmonella	2511STDY5462418_Viet	100	111	0	0	38588	38698	4954655	4954765	1e-53	220
Salmonella	2511STDY5462418_Viet	100	111	0	0	17045	17155	4954765	4954655	1e-53	220
Salmonella	2511STDY5462418_Viet	100	110	0	0	17046	17155	1	110	5e-53	218
Salmonella	2511STDY5462418_Viet	100	110	0	0	38588	38697	110	1	5e-53	218
Salmonella	2511STDY5462418_Viet	100	110	0	0	38588	38697	3579881	3579990	5e-53	218
Salmonella	2511STDY5462418_Viet	100	110	0	0	17046	17155	3579990	3579881	5e-53	218
Salmonella	2511STDY5462418_Viet	100	110	0	0	38588	38697	4470175	4470284	5e-53	218
Salmonella	2511STDY5462418_Viet	100	110	0	0	17046	17155	4470284	4470175	5e-53	218
Salmonella	2511STDY5462418_Viet	100	110	0	0	17046	17155	4562718	4562827	5e-53	218
Salmonella	2511STDY5462418_Viet	100	110	0	0	38588	38697	4562827	4562718	5e-53	218
Salmonella	2511STDY5462418_Viet	100	110	0	0	38588	38697	4938329	4938438	5e-53	218
Salmonella	2511STDY5462418_Viet	100	110	0	0	17046	17155	4938438	4938329	5e-53	218
Salmonella	2511STDY5462418_Viet	100	110	0	0	38588	38697	4997955	4998064	5e-53	218
Salmonella	2511STDY5462418_Viet	100	110	0	0	17046	17155	4998064	4997955	5e-53	218
Salmonella	2511STDY5462418_Viet	100	110	0	0	38588	38697	5021191	5021300	5e-53	218
Salmonella	2511STDY5462418_Viet	100	110	0	0	17046	17155	5021300	5021191	5e-53	218
Salmonella	2511STDY5462418_Viet	100	108	0	0	39927	40034	3337819	3337712	8e-52	214
Salmonella	2511STDY5462418_Viet	87	223	29	0	36360	36582	4120712	4120934	3e-51	212
Salmonella	2511STDY5462418_Viet	99.08	109	1	0	39926	40034	4781066	4780958	5e-50	208
Salmonella	2511STDY5462418_Viet	98.18	110	2	0	39925	40034	2034052	2033943	3e-48	202
Salmonella	2511STDY5462418_Viet	91.89	148	12	0	90751	90898	4120719	4120572	5e-47	198
Salmonella	2511STDY5462418_Viet	91.89	148	12	0	35882	36029	4120572	4120719	5e-47	198
Salmonella	2511STDY5462418_Viet	98.15	108	2	0	39927	40034	5018985	5018878	5e-47	198
Salmonella	2511STDY5462418_Viet	100	98	0	0	15860	15957	1469679	1469776	7e-46	194
Salmonella	2511STDY5462418_Viet	87.89	190	23	0	90200	90389	4120932	4120743	7e-46	194
Salmonella	2511STDY5462418_Viet	100	97	0	0	39786	39882	1138573	1138477	3e-45	192
Salmonella	2511STDY5462418_Viet	100	97	0	0	39787	39883	5006412	5006316	3e-45	192
Salmonella	2511STDY5462418_Viet	100	96	0	0	15862	15957	1138478	1138573	1e-44	190
Salmonella	2511STDY5462418_Viet	100	96	0	0	39786	39881	1469776	1469681	1e-44	190
Salmonella	2511STDY5462418_Viet	100	96	0	0	39786	39881	1771411	1771506	1e-44	190
Salmonella	2511STDY5462418_Viet	100	96	0	0	15862	15957	1771506	1771411	1e-44	190
Salmonella	2511STDY5462418_Viet	100	96	0	0	15862	15957	2893669	2893764	1e-44	190
Salmonella	2511STDY5462418_Viet	100	96	0	0	39786	39881	2893764	2893669	1e-44	190
Salmonella	2511STDY5462418_Viet	100	96	0	0	39787	39882	3056295	3056390	1e-44	190
Salmonella	2511STDY5462418_Viet	100	95	0	0	39787	39881	785454	785548	4e-44	188
Salmonella	2511STDY5462418_Viet	100	95	0	0	15862	15956	785548	785454	4e-44	188
Salmonella	2511STDY5462418_Viet	100	95	0	0	15862	15956	2522488	2522582	4e-44	188
Salmonella	2511STDY5462418_Viet	100	95	0	0	39787	39881	2522582	2522488	4e-44	188
Salmonella	2511STDY5462418_Viet	100	95	0	0	15862	15956	3056389	3056295	4e-44	188
Salmonella	2511STDY5462418_Viet	100	95	0	0	15862	15956	3203159	3203253	4e-44	188
Salmonella	2511STDY5462418_Viet	100	95	0	0	39787	39881	3203253	3203159	4e-44	188
Salmonella	2511STDY5462418_Viet	100	95	0	0	39787	39881	3799027	3799121	4e-44	188
Salmonella	2511STDY5462418_Viet	100	95	0	0	15862	15956	3799121	3799027	4e-44	188
Salmonella	2511STDY5462418_Viet	100	95	0	0	91311	91405	3992827	3992733	4e-44	188
Salmonella	2511STDY5462418_Viet	100	95	0	0	15862	15956	4810645	4810739	4e-44	188
Salmonella	2511STDY5462418_Viet	100	95	0	0	39787	39881	4810739	4810645	4e-44	188
Salmonella	2511STDY5462418_Viet	100	95	0	0	39787	39881	4974955	4975049	4e-44	188
Salmonella	2511STDY5462418_Viet	100	95	0	0	15862	15956	4975049	4974955	4e-44	188
Salmonella	2511STDY5462418_Viet	100	95	0	0	15862	15956	5006318	5006412	4e-44	188
Salmonella	2511STDY5462418_Viet	98.95	95	0	1	40543	40636	4607914	4608008	3e-39	172
Salmonella	2511STDY5462418_Viet	98.92	93	0	1	40545	40636	1771411	1771319	4e-38	168
Salmonella	2511STDY5462418_Viet	97.92	96	1	1	40542	40636	3690965	3691060	2e-37	167
Salmonella	2511STDY5462418_Viet	98.91	92	0	1	40546	40636	4780957	4780866	2e-37	167
Salmonella	2511STDY5462418_Viet	98.9	91	0	1	40547	40636	2893764	2893854	6e-37	165
Salmonella	2511STDY5462418_Viet	98.88	89	0	1	40549	40636	4750346	4750434	1e-35	161
Salmonella	2511STDY5462418_Viet	98.86	88	0	1	40550	40636	2717930	2718017	4e-35	159
Salmonella	2511STDY5462418_Viet	97.75	89	1	1	40549	40636	2717929	2717841	2e-33	153
Salmonella	2511STDY5462418_Viet	100	77	0	0	38588	38664	3056108	3056184	2e-33	153
Salmonella	2511STDY5462418_Viet	100	77	0	0	17079	17155	3056184	3056108	2e-33	153
Salmonella	2511STDY5462418_Viet	91.26	103	9	0	17054	17156	3239819	3239921	2e-27	133
Salmonella	2511STDY5462418_Viet	91.26	103	9	0	38587	38689	3239921	3239819	2e-27	133
Salmonella	2511STDY5462418_Viet	81.47	232	43	0	49930	50161	2878834	2879065	3e-23	119
Salmonella	2511STDY5462418_Viet	98	50	1	0	91358	91407	4210481	4210530	8e-15	91.7
Salmonella	2511STDY5462418_Viet	92.65	68	4	1	1446	1513	3480310	3480376	1e-13	87.7
Salmonella	2511STDY5462418_Viet	97.92	48	1	0	35375	35422	4210528	4210481	1e-13	87.7
Salmonella	2511STDY5462418_Viet	81.98	172	25	2	90199	90370	4466021	4465856	1e-13	87.7
Salmonella	2511STDY5462418_Viet	81.87	171	25	2	36410	36580	4465856	4466020	5e-13	85.7
Salmonella	2511STDY5462395_Viet	99.98	50144	0	9	40546	90680	4403456	4453599	0	98620
Salmonella	2511STDY5462395_Viet	99.9	18593	0	15	17156	35730	4889644	4908236	0	36350
Salmonella	2511STDY5462395_Viet	99.97	15651	0	4	1	15648	4850947	4866595	0	30720
Salmonella	2511STDY5462395_Viet	99.93	7573	0	4	91309	98876	4842219	4849791	0	14860
Salmonella	2511STDY5462395_Viet	99.82	2768	0	5	35824	38587	4908238	4911004	0	5325
Salmonella	2511STDY5462395_Viet	99.92	1297	0	1	15860	17155	5127020	5125724	0	2555
Salmonella	2511STDY5462395_Viet	99.85	1295	1	1	38588	39881	5125724	5127018	0	2543
Salmonella	2511STDY5462395_Viet	99.91	1104	0	1	98928	100030	4849843	4850946	0	2131
Salmonella	2511STDY5462395_Viet	99.34	758	4	1	90200	90956	4908995	4908238	0	1455
Salmonella	2511STDY5462395_Viet	99.86	711	0	1	39927	40636	2399360	2398650	0	1394
Salmonella	2511STDY5462395_Viet	99.09	658	5	1	39980	40636	2398640	2397983	0	1249
Salmonella	2511STDY5462395_Viet	98.96	482	4	1	36100	36580	4453599	4453118	0	908
Salmonella	2511STDY5462395_Viet	100	356	0	0	91050	91405	4908236	4907881	0	706
Salmonella	2511STDY5462395_Viet	89.3	617	58	5	93488	94097	4965004	4965619	0	666
Salmonella	2511STDY5462395_Viet	85.43	556	78	3	44420	44973	1516140	1516694	1e-118	436
Salmonella	2511STDY5462395_Viet	86.26	473	63	2	90934	91406	4155497	4155027	1e-109	406
Salmonella	2511STDY5462395_Viet	86.02	472	64	2	35375	35846	4155028	4155497	1e-106	396
Salmonella	2511STDY5462395_Viet	100	221	0	0	15641	15861	4889431	4889651	3e-94	355
Salmonella	2511STDY5462395_Viet	98.83	171	1	1	40467	40636	3323076	3323246	3e-82	315
Salmonella	2511STDY5462395_Viet	100	153	0	0	39882	40034	4910997	4911149	1e-78	303
Salmonella	2511STDY5462395_Viet	98.68	152	2	0	39926	40077	4787976	4788127	3e-73	285
Salmonella	2511STDY5462395_Viet	98.05	154	3	0	39925	40078	1783270	1783423	4e-72	281
Salmonella	2511STDY5462395_Viet	98.05	154	3	0	39927	40080	2355444	2355291	4e-72	281
Salmonella	2511STDY5462395_Viet	98.04	153	3	0	39927	40079	5116066	5116218	2e-71	280
Salmonella	2511STDY5462395_Viet	98.03	152	3	0	39927	40078	3209190	3209341	6e-71	278
Salmonella	2511STDY5462395_Viet	100	133	0	0	38585	38717	3322944	3323076	9e-67	264
Salmonella	2511STDY5462395_Viet	100	132	0	0	38586	38717	1077833	1077702	4e-66	262
Salmonella	2511STDY5462395_Viet	99.26	136	1	0	17026	17161	3323076	3322941	4e-66	262
Salmonella	2511STDY5462395_Viet	100	132	0	0	17024	17155	4502402	4502533	4e-66	262
Salmonella	2511STDY5462395_Viet	100	132	0	0	38588	38719	4502533	4502402	4e-66	262
Salmonella	2511STDY5462395_Viet	100	132	0	0	17024	17155	5121916	5122047	4e-66	262
Salmonella	2511STDY5462395_Viet	100	132	0	0	38588	38719	5122047	5121916	4e-66	262
Salmonella	2511STDY5462395_Viet	100	131	0	0	17026	17156	1077702	1077832	1e-65	260
Salmonella	2511STDY5462395_Viet	100	131	0	0	38587	38717	2173123	2173253	1e-65	260
Salmonella	2511STDY5462395_Viet	100	131	0	0	17026	17156	2173253	2173123	1e-65	260
Salmonella	2511STDY5462395_Viet	100	131	0	0	38588	38718	3538678	3538808	1e-65	260
Salmonella	2511STDY5462395_Viet	100	131	0	0	17025	17155	3538808	3538678	1e-65	260
Salmonella	2511STDY5462395_Viet	100	130	0	0	38588	38717	3431103	3431232	6e-65	258
Salmonella	2511STDY5462395_Viet	100	130	0	0	17026	17155	3431232	3431103	6e-65	258
Salmonella	2511STDY5462395_Viet	100	130	0	0	17026	17155	3644729	3644858	6e-65	258
Salmonella	2511STDY5462395_Viet	100	130	0	0	38588	38717	3644858	3644729	6e-65	258
Salmonella	2511STDY5462395_Viet	100	130	0	0	17026	17155	4294883	4295012	6e-65	258
Salmonella	2511STDY5462395_Viet	100	130	0	0	38588	38717	4295012	4294883	6e-65	258
Salmonella	2511STDY5462395_Viet	100	130	0	0	17026	17155	4352991	4353120	6e-65	258
Salmonella	2511STDY5462395_Viet	100	130	0	0	38588	38717	4353120	4352991	6e-65	258
Salmonella	2511STDY5462395_Viet	100	130	0	0	38588	38717	4403326	4403455	6e-65	258
Salmonella	2511STDY5462395_Viet	100	130	0	0	17026	17155	4403455	4403326	6e-65	258
Salmonella	2511STDY5462395_Viet	100	130	0	0	38588	38717	4866596	4866725	6e-65	258
Salmonella	2511STDY5462395_Viet	100	130	0	0	17026	17155	4866725	4866596	6e-65	258
Salmonella	2511STDY5462395_Viet	100	130	0	0	38588	38717	4995094	4995223	6e-65	258
Salmonella	2511STDY5462395_Viet	100	130	0	0	17026	17155	4995223	4995094	6e-65	258
Salmonella	2511STDY5462395_Viet	100	130	0	0	38588	38717	5011463	5011592	6e-65	258
Salmonella	2511STDY5462395_Viet	100	130	0	0	17026	17155	5011592	5011463	6e-65	258
Salmonella	2511STDY5462395_Viet	100	130	0	0	17026	17155	5084732	5084861	6e-65	258
Salmonella	2511STDY5462395_Viet	100	130	0	0	38588	38717	5084861	5084732	6e-65	258
Salmonella	2511STDY5462395_Viet	100	130	0	0	38588	38717	5094603	5094732	6e-65	258
Salmonella	2511STDY5462395_Viet	100	130	0	0	17026	17155	5094732	5094603	6e-65	258
Salmonella	2511STDY5462395_Viet	100	130	0	0	17026	17155	5113731	5113860	6e-65	258
Salmonella	2511STDY5462395_Viet	100	130	0	0	38588	38717	5113860	5113731	6e-65	258
Salmonella	2511STDY5462395_Viet	100	107	0	0	15860	15966	1077595	1077701	3e-51	212
Salmonella	2511STDY5462395_Viet	100	107	0	0	39776	39882	2527748	2527854	3e-51	212
Salmonella	2511STDY5462395_Viet	87	223	29	0	36360	36582	4155645	4155867	3e-51	212
Salmonella	2511STDY5462395_Viet	100	107	0	0	39777	39883	4212924	4213030	3e-51	212
Salmonella	2511STDY5462395_Viet	100	106	0	0	39777	39882	395397	395502	1e-50	210
Salmonella	2511STDY5462395_Viet	100	106	0	0	39777	39882	1783424	1783529	1e-50	210
Salmonella	2511STDY5462395_Viet	100	106	0	0	15862	15967	2527853	2527748	1e-50	210
Salmonella	2511STDY5462395_Viet	100	106	0	0	39776	39881	4039853	4039958	1e-50	210
Salmonella	2511STDY5462395_Viet	100	106	0	0	15862	15967	4039958	4039853	1e-50	210
Salmonella	2511STDY5462395_Viet	100	106	0	0	39776	39881	4758292	4758397	1e-50	210
Salmonella	2511STDY5462395_Viet	100	106	0	0	15862	15967	4758397	4758292	1e-50	210
Salmonella	2511STDY5462395_Viet	100	106	0	0	39776	39881	4889325	4889430	1e-50	210
Salmonella	2511STDY5462395_Viet	100	106	0	0	15862	15967	4889430	4889325	1e-50	210
Salmonella	2511STDY5462395_Viet	100	106	0	0	39776	39881	5055092	5055197	1e-50	210
Salmonella	2511STDY5462395_Viet	100	106	0	0	15862	15967	5055197	5055092	1e-50	210
Salmonella	2511STDY5462395_Viet	100	105	0	0	15862	15966	395501	395397	5e-50	208
Salmonella	2511STDY5462395_Viet	100	105	0	0	15862	15966	747292	747396	5e-50	208
Salmonella	2511STDY5462395_Viet	100	105	0	0	39777	39881	747396	747292	5e-50	208
Salmonella	2511STDY5462395_Viet	100	105	0	0	39777	39881	1077701	1077597	5e-50	208
Salmonella	2511STDY5462395_Viet	100	105	0	0	15862	15966	1340158	1340262	5e-50	208
Salmonella	2511STDY5462395_Viet	100	105	0	0	39777	39881	1340262	1340158	5e-50	208
Salmonella	2511STDY5462395_Viet	100	105	0	0	15862	15966	1783528	1783424	5e-50	208
Salmonella	2511STDY5462395_Viet	100	105	0	0	15862	15966	3644624	3644728	5e-50	208
Salmonella	2511STDY5462395_Viet	100	105	0	0	39777	39881	3644728	3644624	5e-50	208
Salmonella	2511STDY5462395_Viet	100	105	0	0	15862	15966	4213028	4212924	5e-50	208
Salmonella	2511STDY5462395_Viet	100	105	0	0	15862	15966	4815711	4815815	5e-50	208
Salmonella	2511STDY5462395_Viet	100	105	0	0	39777	39881	4815815	4815711	5e-50	208
Salmonella	2511STDY5462395_Viet	100	105	0	0	39777	39881	5135012	5135116	5e-50	208
Salmonella	2511STDY5462395_Viet	100	105	0	0	15862	15966	5135116	5135012	5e-50	208
Salmonella	2511STDY5462395_Viet	99.07	108	1	0	39927	40034	3749304	3749411	2e-49	206
Salmonella	2511STDY5462395_Viet	91.89	148	12	0	90751	90898	4155652	4155505	5e-47	198
Salmonella	2511STDY5462395_Viet	91.89	148	12	0	35882	36029	4155505	4155652	5e-47	198
Salmonella	2511STDY5462395_Viet	87.89	190	23	0	90200	90389	4155865	4155676	7e-46	194
Salmonella	2511STDY5462395_Viet	100	97	0	0	35375	35471	4842315	4842219	3e-45	192
Salmonella	2511STDY5462395_Viet	98.98	98	0	1	40540	40636	2674484	2674581	4e-41	178
Salmonella	2511STDY5462395_Viet	97.09	103	2	1	40535	40636	4889332	4889230	3e-39	172
Salmonella	2511STDY5462395_Viet	98.92	93	0	1	40545	40636	395396	395304	4e-38	168
Salmonella	2511STDY5462395_Viet	98.92	93	0	1	40545	40636	4727680	4727772	4e-38	168
Salmonella	2511STDY5462395_Viet	98.88	89	0	1	40549	40636	1980737	1980649	1e-35	161
Salmonella	2511STDY5462395_Viet	98.88	89	0	1	40549	40636	4758292	4758204	1e-35	161
Salmonella	2511STDY5462395_Viet	100	77	0	0	38588	38664	3322870	3322946	2e-33	153
Salmonella	2511STDY5462395_Viet	100	77	0	0	17079	17155	3322946	3322870	2e-33	153
Salmonella	2511STDY5462395_Viet	98.82	85	0	1	40553	40636	4453599	4453683	2e-33	153
Salmonella	2511STDY5462395_Viet	97.67	86	1	1	40552	40636	2952333	2952418	1e-31	147
Salmonella	2511STDY5462395_Viet	91.26	103	9	0	38587	38689	2915665	2915767	2e-27	133
Salmonella	2511STDY5462395_Viet	91.26	103	9	0	17054	17156	2915767	2915665	2e-27	133
Salmonella	2511STDY5462395_Viet	81.47	232	43	0	49930	50161	1819832	1819601	3e-23	119
Salmonella	2511STDY5462395_Viet	98	50	1	0	91358	91407	2026847	2026798	8e-15	91.7
Salmonella	2511STDY5462395_Viet	97.92	48	1	0	35375	35422	2026800	2026847	1e-13	87.7
Salmonella	2511STDY5462395_Viet	81.98	172	25	2	90199	90370	4299166	4299331	1e-13	87.7
Salmonella	2511STDY5462395_Viet	81.87	171	25	2	36410	36580	4299331	4299167	5e-13	85.7
Salmonella	2511STDY5462409_Viet	99.98	50143	0	9	40546	90679	4481989	4431847	0	98620
Salmonella	2511STDY5462409_Viet	99.87	21421	4	20	17189	38587	4993878	4972459	0	41760
Salmonella	2511STDY5462409_Viet	99.96	15651	1	4	1	15648	4916912	4901264	0	30710
Salmonella	2511STDY5462409_Viet	99.93	7566	0	4	91316	98876	4925633	4918068	0	14850
Salmonella	2511STDY5462409_Viet	99.92	1295	0	1	15862	17155	352117	353411	0	2551
Salmonella	2511STDY5462409_Viet	99.85	1295	1	1	38588	39881	353411	352117	0	2543
Salmonella	2511STDY5462409_Viet	99.59	1207	4	1	90200	91405	4974468	4975674	0	2345
Salmonella	2511STDY5462409_Viet	99.91	1104	0	1	98928	100030	4918016	4916913	0	2131
Salmonella	2511STDY5462409_Viet	98.87	711	7	1	39927	40636	3141768	3142478	0	1338
Salmonella	2511STDY5462409_Viet	98.96	481	4	1	36101	36580	4431847	4432327	0	906
Salmonella	2511STDY5462409_Viet	89.3	617	58	5	93488	94097	4610602	4611217	0	666
Salmonella	2511STDY5462409_Viet	85.43	556	78	3	44420	44973	1325641	1325087	1e-118	436
Salmonella	2511STDY5462409_Viet	86.26	473	63	2	90934	91406	1555890	1556360	1e-109	406
Salmonella	2511STDY5462409_Viet	86.02	472	64	2	35375	35846	1556359	1555890	1e-106	396
Salmonella	2511STDY5462409_Viet	100	200	0	0	39882	40081	4972466	4972267	1e-106	396
Salmonella	2511STDY5462409_Viet	100	221	0	0	15641	15861	5163450	5163230	3e-94	355
Salmonella	2511STDY5462409_Viet	98.79	165	1	1	40473	40636	3317666	3317502	1e-78	303
Salmonella	2511STDY5462409_Viet	98.05	154	3	0	39927	40080	5138699	5138546	4e-72	281
Salmonella	2511STDY5462409_Viet	99.29	140	1	0	39743	39882	1942993	1943132	1e-68	270
Salmonella	2511STDY5462409_Viet	99.28	139	1	0	15862	16000	1943131	1942993	6e-68	268
Salmonella	2511STDY5462409_Viet	100	134	0	0	38585	38718	3098986	3099119	2e-67	266
Salmonella	2511STDY5462409_Viet	100	133	0	0	15860	15992	353544	353412	9e-67	264
Salmonella	2511STDY5462409_Viet	100	133	0	0	38586	38718	1273229	1273361	9e-67	264
Salmonella	2511STDY5462409_Viet	99.27	137	1	0	17025	17161	3099119	3098983	9e-67	264
Salmonella	2511STDY5462409_Viet	100	133	0	0	17023	17155	3317665	3317797	9e-67	264
Salmonella	2511STDY5462409_Viet	100	133	0	0	38588	38720	3317797	3317665	9e-67	264
Salmonella	2511STDY5462409_Viet	100	133	0	0	39751	39883	5133812	5133680	9e-67	264
Salmonella	2511STDY5462409_Viet	100	132	0	0	39751	39882	1	132	4e-66	262
Salmonella	2511STDY5462409_Viet	100	132	0	0	17025	17156	1273361	1273230	4e-66	262
Salmonella	2511STDY5462409_Viet	100	132	0	0	39751	39882	2317378	2317509	4e-66	262
Salmonella	2511STDY5462409_Viet	100	132	0	0	38587	38718	3636252	3636383	4e-66	262
Salmonella	2511STDY5462409_Viet	100	132	0	0	17025	17156	3636383	3636252	4e-66	262
Salmonella	2511STDY5462409_Viet	100	132	0	0	38588	38719	4295882	4296013	4e-66	262
Salmonella	2511STDY5462409_Viet	100	132	0	0	17024	17155	4296013	4295882	4e-66	262
Salmonella	2511STDY5462409_Viet	100	132	0	0	38588	38719	4431716	4431847	4e-66	262
Salmonella	2511STDY5462409_Viet	100	132	0	0	17024	17155	4431847	4431716	4e-66	262
Salmonella	2511STDY5462409_Viet	100	132	0	0	38588	38719	5030609	5030740	4e-66	262
Salmonella	2511STDY5462409_Viet	100	132	0	0	17024	17155	5030740	5030609	4e-66	262
Salmonella	2511STDY5462409_Viet	100	132	0	0	17024	17155	5119852	5119983	4e-66	262
Salmonella	2511STDY5462409_Viet	100	132	0	0	38588	38719	5119983	5119852	4e-66	262
Salmonella	2511STDY5462409_Viet	100	132	0	0	17024	17155	5147332	5147463	4e-66	262
Salmonella	2511STDY5462409_Viet	100	132	0	0	38588	38719	5147463	5147332	4e-66	262
Salmonella	2511STDY5462409_Viet	100	131	0	0	15862	15992	131	1	1e-65	260
Salmonella	2511STDY5462409_Viet	100	131	0	0	39751	39881	353412	353542	1e-65	260
Salmonella	2511STDY5462409_Viet	100	131	0	0	39751	39881	1010774	1010904	1e-65	260
Salmonella	2511STDY5462409_Viet	100	131	0	0	15862	15992	1010904	1010774	1e-65	260
Salmonella	2511STDY5462409_Viet	100	131	0	0	15862	15992	2317508	2317378	1e-65	260
Salmonella	2511STDY5462409_Viet	100	131	0	0	17025	17155	3209515	3209645	1e-65	260
Salmonella	2511STDY5462409_Viet	100	131	0	0	38588	38718	3209645	3209515	1e-65	260
Salmonella	2511STDY5462409_Viet	100	131	0	0	15862	15992	3531042	3531172	1e-65	260
Salmonella	2511STDY5462409_Viet	100	131	0	0	39751	39881	3531172	3531042	1e-65	260
Salmonella	2511STDY5462409_Viet	100	131	0	0	38588	38718	3740937	3741067	1e-65	260
Salmonella	2511STDY5462409_Viet	100	131	0	0	17025	17155	3741067	3740937	1e-65	260
Salmonella	2511STDY5462409_Viet	100	131	0	0	39751	39881	4038313	4038443	1e-65	260
Salmonella	2511STDY5462409_Viet	100	131	0	0	15862	15992	4038443	4038313	1e-65	260
Salmonella	2511STDY5462409_Viet	100	131	0	0	17025	17155	4214075	4214205	1e-65	260
Salmonella	2511STDY5462409_Viet	100	131	0	0	38588	38718	4214205	4214075	1e-65	260
Salmonella	2511STDY5462409_Viet	100	131	0	0	17025	17155	4530802	4530932	1e-65	260
Salmonella	2511STDY5462409_Viet	100	131	0	0	38588	38718	4530932	4530802	1e-65	260
Salmonella	2511STDY5462409_Viet	100	131	0	0	15862	15992	4819321	4819451	1e-65	260
Salmonella	2511STDY5462409_Viet	100	131	0	0	39751	39881	4819451	4819321	1e-65	260
Salmonella	2511STDY5462409_Viet	100	131	0	0	39751	39881	4846790	4846920	1e-65	260
Salmonella	2511STDY5462409_Viet	100	131	0	0	15862	15992	4846920	4846790	1e-65	260
Salmonella	2511STDY5462409_Viet	100	131	0	0	17025	17155	4901133	4901263	1e-65	260
Salmonella	2511STDY5462409_Viet	100	131	0	0	38588	38718	4901263	4901133	1e-65	260
Salmonella	2511STDY5462409_Viet	100	131	0	0	38588	38718	5014254	5014384	1e-65	260
Salmonella	2511STDY5462409_Viet	100	131	0	0	17025	17155	5014384	5014254	1e-65	260
Salmonella	2511STDY5462409_Viet	100	131	0	0	39751	39881	5092951	5093081	1e-65	260
Salmonella	2511STDY5462409_Viet	100	131	0	0	15862	15992	5093081	5092951	1e-65	260
Salmonella	2511STDY5462409_Viet	100	131	0	0	17025	17155	5107878	5108008	1e-65	260
Salmonella	2511STDY5462409_Viet	100	131	0	0	38588	38718	5108008	5107878	1e-65	260
Salmonella	2511STDY5462409_Viet	100	131	0	0	15862	15992	5133682	5133812	1e-65	260
Salmonella	2511STDY5462409_Viet	100	131	0	0	38588	38718	5140905	5141035	1e-65	260
Salmonella	2511STDY5462409_Viet	100	131	0	0	17025	17155	5141035	5140905	1e-65	260
Salmonella	2511STDY5462409_Viet	100	131	0	0	15862	15992	5163451	5163581	1e-65	260
Salmonella	2511STDY5462409_Viet	100	131	0	0	39751	39881	5163581	5163451	1e-65	260
Salmonella	2511STDY5462409_Viet	100	131	0	0	15862	15992	5164404	5164534	1e-65	260
Salmonella	2511STDY5462409_Viet	100	131	0	0	39751	39881	5164534	5164404	1e-65	260
Salmonella	2511STDY5462409_Viet	100	108	0	0	39927	40034	2732735	2732628	8e-52	214
Salmonella	2511STDY5462409_Viet	99.14	116	0	1	40522	40636	4758980	4759095	8e-52	214
Salmonella	2511STDY5462409_Viet	87	223	29	0	36360	36582	1555742	1555520	3e-51	212
Salmonella	2511STDY5462409_Viet	99.08	109	1	0	39926	40034	4789742	4789634	5e-50	208
Salmonella	2511STDY5462409_Viet	99.07	108	1	0	39927	40034	3636491	3636384	2e-49	206
Salmonella	2511STDY5462409_Viet	98.18	110	2	0	39925	40034	1728138	1728029	3e-48	202
Salmonella	2511STDY5462409_Viet	99.09	110	0	1	40528	40636	3099120	3099229	3e-48	202
Salmonella	2511STDY5462409_Viet	91.89	148	12	0	35882	36029	1555882	1555735	5e-47	198
Salmonella	2511STDY5462409_Viet	91.89	148	12	0	90751	90898	1555735	1555882	5e-47	198
Salmonella	2511STDY5462409_Viet	98.15	108	2	0	39927	40034	2985276	2985383	5e-47	198
Salmonella	2511STDY5462409_Viet	99.07	107	0	1	40531	40636	4789633	4789527	2e-46	196
Salmonella	2511STDY5462409_Viet	87.89	190	23	0	90200	90389	1555522	1555711	7e-46	194
Salmonella	2511STDY5462409_Viet	100	90	0	0	35375	35464	4925544	4925633	4e-41	178
Salmonella	2511STDY5462409_Viet	98.92	93	0	1	40545	40636	2140344	2140252	4e-38	168
Salmonella	2511STDY5462409_Viet	98.91	92	0	1	40546	40636	1728028	1727937	2e-37	167
Salmonella	2511STDY5462409_Viet	97.92	96	1	1	40542	40636	2598597	2598692	2e-37	167
Salmonella	2511STDY5462409_Viet	98.91	92	0	1	40546	40636	4530801	4530710	2e-37	167
Salmonella	2511STDY5462409_Viet	97.8	91	1	1	40547	40636	4972268	4972178	2e-34	157
Salmonella	2511STDY5462409_Viet	100	77	0	0	38588	38664	3098912	3098988	2e-33	153
Salmonella	2511STDY5462409_Viet	100	77	0	0	17079	17155	3098988	3098912	2e-33	153
Salmonella	2511STDY5462409_Viet	91.26	103	9	0	38587	38689	2561931	2562033	2e-27	133
Salmonella	2511STDY5462409_Viet	91.26	103	9	0	17054	17156	2562033	2561931	2e-27	133
Salmonella	2511STDY5462409_Viet	81.47	232	43	0	49930	50161	1979435	1979204	3e-23	119
Salmonella	2511STDY5462409_Viet	98	50	1	0	91358	91407	4167965	4168014	8e-15	91.7
Salmonella	2511STDY5462409_Viet	97.92	48	1	0	35375	35422	4168012	4167965	1e-13	87.7
Salmonella	2511STDY5462409_Viet	81.98	172	25	2	90199	90370	4427562	4427397	1e-13	87.7
Salmonella	2511STDY5462409_Viet	81.87	171	25	2	36410	36580	4427397	4427561	5e-13	85.7
Salmonella	2511STDY5462409_Viet	100	41	0	0	17156	17196	5163237	5163197	7e-12	81.8
Salmonella	2511STDY5712396_Guadeloupe_2009	99.98	50130	1	9	40548	90668	4504920	4454791	0	98580
Salmonella	2511STDY5712396_Guadeloupe_2009	99.91	19057	0	15	17156	36194	4529938	4548994	0	37270
Salmonella	2511STDY5712396_Guadeloupe_2009	99.97	15864	0	4	1	15861	4514084	4529945	0	31060
Salmonella	2511STDY5712396_Guadeloupe_2009	99.94	8011	0	4	90871	98876	4504918	4512928	0	15730
Salmonella	2511STDY5712396_Guadeloupe_2009	99.81	2574	0	5	36109	38678	5007066	5004494	0	4940
Salmonella	2511STDY5712396_Guadeloupe_2009	99.92	1295	0	1	15862	17155	3003119	3004413	0	2551
Salmonella	2511STDY5712396_Guadeloupe_2009	99.85	1295	1	1	38588	39881	3004413	3003119	0	2543
Salmonella	2511STDY5712396_Guadeloupe_2009	99.91	1104	0	1	98928	100030	4512980	4514083	0	2131
Salmonella	2511STDY5712396_Guadeloupe_2009	99.63	820	3	0	90586	91405	4548994	4548175	0	1602
Salmonella	2511STDY5712396_Guadeloupe_2009	99.72	711	1	1	39927	40636	128411	129121	0	1386
Salmonella	2511STDY5712396_Guadeloupe_2009	99.44	535	3	0	35375	35909	4505452	4504918	0	1037
Salmonella	2511STDY5712396_Guadeloupe_2009	98.94	473	4	1	90200	90671	5006594	5007066	0	890
Salmonella	2511STDY5712396_Guadeloupe_2009	98.94	470	4	1	36112	36580	4454791	4455260	0	884
Salmonella	2511STDY5712396_Guadeloupe_2009	89.3	617	58	5	93488	94097	4944621	4945236	0	666
Salmonella	2511STDY5712396_Guadeloupe_2009	85.43	556	78	3	44420	44973	652441	651887	1e-118	436
Salmonella	2511STDY5712396_Guadeloupe_2009	86.26	473	63	2	90934	91406	4287352	4287822	1e-109	406
Salmonella	2511STDY5712396_Guadeloupe_2009	86.02	472	64	2	35375	35846	4287821	4287352	1e-106	396
Salmonella	2511STDY5712396_Guadeloupe_2009	98.7	154	2	0	39926	40079	4758321	4758474	2e-74	289
Salmonella	2511STDY5712396_Guadeloupe_2009	98.69	153	2	0	39927	40079	3951712	3951864	6e-74	287
Salmonella	2511STDY5712396_Guadeloupe_2009	98.04	153	3	0	39927	40079	2079510	2079358	2e-71	280
Salmonella	2511STDY5712396_Guadeloupe_2009	98.04	153	3	0	39927	40079	4591630	4591782	2e-71	280
Salmonella	2511STDY5712396_Guadeloupe_2009	98.67	150	1	1	40488	40636	2518458	2518309	1e-69	274
Salmonella	2511STDY5712396_Guadeloupe_2009	87	223	29	0	36360	36582	4287204	4286982	3e-51	212
Salmonella	2511STDY5712396_Guadeloupe_2009	91.89	148	12	0	35882	36029	4287344	4287197	5e-47	198
Salmonella	2511STDY5712396_Guadeloupe_2009	91.89	148	12	0	90751	90898	4287197	4287344	5e-47	198
Salmonella	2511STDY5712396_Guadeloupe_2009	100	99	0	0	17057	17155	3525276	3525374	2e-46	196
Salmonella	2511STDY5712396_Guadeloupe_2009	100	99	0	0	38588	38686	3525374	3525276	2e-46	196
Salmonella	2511STDY5712396_Guadeloupe_2009	87.89	190	23	0	90200	90389	4286984	4287173	7e-46	194
Salmonella	2511STDY5712396_Guadeloupe_2009	100	98	0	0	39786	39883	4981629	4981532	7e-46	194
Salmonella	2511STDY5712396_Guadeloupe_2009	100	97	0	0	15860	15956	1511578	1511674	3e-45	192
Salmonella	2511STDY5712396_Guadeloupe_2009	100	97	0	0	15862	15958	2322953	2323049	3e-45	192
Salmonella	2511STDY5712396_Guadeloupe_2009	100	97	0	0	39785	39881	2323049	2322953	3e-45	192
Salmonella	2511STDY5712396_Guadeloupe_2009	100	97	0	0	38585	38681	2694133	2694037	3e-45	192
Salmonella	2511STDY5712396_Guadeloupe_2009	100	96	0	0	39787	39882	1181426	1181331	1e-44	190
Salmonella	2511STDY5712396_Guadeloupe_2009	99	100	1	0	17062	17161	2694037	2694136	1e-44	190
Salmonella	2511STDY5712396_Guadeloupe_2009	100	96	0	0	39786	39881	3409848	3409943	1e-44	190
Salmonella	2511STDY5712396_Guadeloupe_2009	100	96	0	0	15862	15957	3409943	3409848	1e-44	190
Salmonella	2511STDY5712396_Guadeloupe_2009	100	96	0	0	39786	39881	4728647	4728742	1e-44	190
Salmonella	2511STDY5712396_Guadeloupe_2009	100	96	0	0	15862	15957	4728742	4728647	1e-44	190
Salmonella	2511STDY5712396_Guadeloupe_2009	100	96	0	0	15862	15957	4981534	4981629	1e-44	190
Salmonella	2511STDY5712396_Guadeloupe_2009	100	95	0	0	39787	39881	828319	828413	4e-44	188
Salmonella	2511STDY5712396_Guadeloupe_2009	100	95	0	0	15862	15956	828413	828319	4e-44	188
Salmonella	2511STDY5712396_Guadeloupe_2009	100	95	0	0	15862	15956	1181332	1181426	4e-44	188
Salmonella	2511STDY5712396_Guadeloupe_2009	100	95	0	0	39787	39881	1511674	1511580	4e-44	188
Salmonella	2511STDY5712396_Guadeloupe_2009	100	95	0	0	39787	39881	1511675	1511769	4e-44	188
Salmonella	2511STDY5712396_Guadeloupe_2009	100	95	0	0	15862	15956	1511769	1511675	4e-44	188
Salmonella	2511STDY5712396_Guadeloupe_2009	100	95	0	0	39787	39881	2518459	2518553	4e-44	188
Salmonella	2511STDY5712396_Guadeloupe_2009	100	95	0	0	15862	15956	2518553	2518459	4e-44	188
Salmonella	2511STDY5712396_Guadeloupe_2009	100	95	0	0	39788	39882	2856256	2856350	4e-44	188
Salmonella	2511STDY5712396_Guadeloupe_2009	100	95	0	0	15862	15956	4970261	4970355	4e-44	188
Salmonella	2511STDY5712396_Guadeloupe_2009	100	95	0	0	39787	39881	4970355	4970261	4e-44	188
Salmonella	2511STDY5712396_Guadeloupe_2009	100	94	0	0	15862	15955	2856349	2856256	2e-43	186
Salmonella	2511STDY5712396_Guadeloupe_2009	100	94	0	0	38588	38681	3409756	3409849	2e-43	186
Salmonella	2511STDY5712396_Guadeloupe_2009	100	94	0	0	17062	17155	3409849	3409756	2e-43	186
Salmonella	2511STDY5712396_Guadeloupe_2009	100	94	0	0	17062	17155	4981628	4981721	2e-43	186
Salmonella	2511STDY5712396_Guadeloupe_2009	100	94	0	0	38588	38681	4981721	4981628	2e-43	186
Salmonella	2511STDY5712396_Guadeloupe_2009	100	93	0	0	17063	17155	5007067	5007159	7e-43	184
Salmonella	2511STDY5712396_Guadeloupe_2009	100	93	0	0	38588	38680	5007159	5007067	7e-43	184
Salmonella	2511STDY5712396_Guadeloupe_2009	100	92	0	0	17064	17155	430342	430433	3e-42	182
Salmonella	2511STDY5712396_Guadeloupe_2009	100	92	0	0	38588	38679	430433	430342	3e-42	182
Salmonella	2511STDY5712396_Guadeloupe_2009	100	92	0	0	38587	38678	3847091	3847182	3e-42	182
Salmonella	2511STDY5712396_Guadeloupe_2009	100	92	0	0	17065	17156	3847182	3847091	3e-42	182
Salmonella	2511STDY5712396_Guadeloupe_2009	100	92	0	0	17064	17155	4396949	4397040	3e-42	182
Salmonella	2511STDY5712396_Guadeloupe_2009	100	92	0	0	38588	38679	4397040	4396949	3e-42	182
Salmonella	2511STDY5712396_Guadeloupe_2009	100	92	0	0	38588	38679	4903931	4904022	3e-42	182
Salmonella	2511STDY5712396_Guadeloupe_2009	100	92	0	0	17064	17155	4904022	4903931	3e-42	182
Salmonella	2511STDY5712396_Guadeloupe_2009	100	92	0	0	38588	38679	4920224	4920315	3e-42	182
Salmonella	2511STDY5712396_Guadeloupe_2009	100	92	0	0	17064	17155	4920315	4920224	3e-42	182
Salmonella	2511STDY5712396_Guadeloupe_2009	100	92	0	0	17065	17156	5004494	5004585	3e-42	182
Salmonella	2511STDY5712396_Guadeloupe_2009	100	91	0	0	38588	38678	3740868	3740958	1e-41	180
Salmonella	2511STDY5712396_Guadeloupe_2009	100	91	0	0	17065	17155	3740958	3740868	1e-41	180
Salmonella	2511STDY5712396_Guadeloupe_2009	100	90	0	0	38586	38675	1808752	1808841	4e-41	178
Salmonella	2511STDY5712396_Guadeloupe_2009	100	90	0	0	17066	17155	3282210	3282299	4e-41	178
Salmonella	2511STDY5712396_Guadeloupe_2009	100	90	0	0	38588	38677	3282299	3282210	4e-41	178
Salmonella	2511STDY5712396_Guadeloupe_2009	100	89	0	0	17068	17156	1808841	1808753	2e-40	176
Salmonella	2511STDY5712396_Guadeloupe_2009	100	86	0	0	17070	17155	3847181	3847266	1e-38	170
Salmonella	2511STDY5712396_Guadeloupe_2009	100	86	0	0	38588	38673	3847266	3847181	1e-38	170
Salmonella	2511STDY5712396_Guadeloupe_2009	98.94	94	0	1	40544	40636	4548995	4549088	1e-38	170
Salmonella	2511STDY5712396_Guadeloupe_2009	100	85	0	0	38588	38672	5014351	5014435	4e-38	168
Salmonella	2511STDY5712396_Guadeloupe_2009	100	85	0	0	17071	17155	5014435	5014351	4e-38	168
Salmonella	2511STDY5712396_Guadeloupe_2009	98.89	90	0	1	40548	40636	2856255	2856166	3e-36	163
Salmonella	2511STDY5712396_Guadeloupe_2009	98.89	90	0	1	40548	40636	3147775	3147686	3e-36	163
Salmonella	2511STDY5712396_Guadeloupe_2009	100	77	0	0	17079	17155	2694131	2694207	2e-33	153
Salmonella	2511STDY5712396_Guadeloupe_2009	100	77	0	0	38588	38664	2694207	2694131	2e-33	153
Salmonella	2511STDY5712396_Guadeloupe_2009	98.81	84	0	1	40554	40636	4728647	4728564	1e-32	151
Salmonella	2511STDY5712396_Guadeloupe_2009	97.62	84	2	0	39927	40010	5009365	5009448	1e-32	151
Salmonella	2511STDY5712396_Guadeloupe_2009	97.59	83	2	0	39925	40007	1808920	1808838	4e-32	149
Salmonella	2511STDY5712396_Guadeloupe_2009	98.78	82	0	1	40556	40636	4698051	4698132	1e-31	147
Salmonella	2511STDY5712396_Guadeloupe_2009	91.26	103	9	0	17054	17156	3184341	3184443	2e-27	133
Salmonella	2511STDY5712396_Guadeloupe_2009	91.26	103	9	0	38587	38689	3184443	3184341	2e-27	133
Salmonella	2511STDY5712396_Guadeloupe_2009	81.47	232	43	0	49930	50161	2533388	2533157	3e-23	119
Salmonella	2511STDY5712396_Guadeloupe_2009	97.18	71	1	1	40567	40636	3633301	3633231	1e-22	117
Salmonella	2511STDY5712396_Guadeloupe_2009	98.44	64	0	1	40574	40636	2694036	2693973	8e-21	111
Salmonella	2511STDY5712396_Guadeloupe_2009	98	50	1	0	91358	91407	4186835	4186884	8e-15	91.7
Salmonella	2511STDY5712396_Guadeloupe_2009	97.92	48	1	0	35375	35422	4186882	4186835	1e-13	87.7
Salmonella	2511STDY5712396_Guadeloupe_2009	81.98	172	25	2	90199	90370	4401194	4401359	1e-13	87.7
Salmonella	2511STDY5712396_Guadeloupe_2009	81.87	171	25	2	36410	36580	4401359	4401195	5e-13	85.7
Salmonella	2511STDY5462417_Viet	99.97	50146	5	9	40544	90680	4497286	4447141	0	98580
Salmonella	2511STDY5462417_Viet	99.9	18593	0	15	17156	35730	4998497	4979905	0	36350
Salmonella	2511STDY5462417_Viet	99.97	15651	0	4	1	15648	4927133	4911485	0	30720
Salmonella	2511STDY5462417_Viet	99.93	7573	0	4	91309	98876	4935861	4928289	0	14860
Salmonella	2511STDY5462417_Viet	99.81	2102	0	4	36489	38587	5168338	5170438	0	4020
Salmonella	2511STDY5462417_Viet	99.92	1296	0	1	15862	17156	4998711	5000006	0	2553
Salmonella	2511STDY5462417_Viet	99.85	1296	1	1	38587	39881	5000006	4998711	0	2545
Salmonella	2511STDY5462417_Viet	99.91	1104	0	1	98928	100030	4928237	4927134	0	2131
Salmonella	2511STDY5462417_Viet	99.79	482	0	1	36100	36580	4447141	4447622	0	940
Salmonella	2511STDY5462417_Viet	99.58	475	1	1	40163	40636	4802814	4802340	0	918
Salmonella	2511STDY5462417_Viet	99.75	395	0	1	90282	90675	5196797	5197191	0	767
Salmonella	2511STDY5462417_Viet	100	372	0	0	90585	90956	4979532	4979903	0	737
Salmonella	2511STDY5462417_Viet	100	371	0	0	35824	36194	4979903	4979533	0	735
Salmonella	2511STDY5462417_Viet	98.73	395	4	1	36105	36498	5197191	5196797	0	735
Salmonella	2511STDY5462417_Viet	100	356	0	0	91050	91405	4979905	4980260	0	706
Salmonella	2511STDY5462417_Viet	89.3	617	58	5	93488	94097	5084567	5083952	0	666
Salmonella	2511STDY5462417_Viet	85.43	556	78	3	44420	44973	175878	176432	1e-118	436
Salmonella	2511STDY5462417_Viet	86.26	473	63	2	90934	91406	4132104	4132574	1e-109	406
Salmonella	2511STDY5462417_Viet	86.02	472	64	2	35375	35846	4132573	4132104	1e-106	396
Salmonella	2511STDY5462417_Viet	100	221	0	0	15641	15861	4998710	4998490	3e-94	355
Salmonella	2511STDY5462417_Viet	98.81	168	1	1	40470	40636	2717934	2717767	2e-80	309
Salmonella	2511STDY5462417_Viet	100	155	0	0	39882	40036	5170431	5170585	7e-80	307
Salmonella	2511STDY5462417_Viet	98.06	155	3	0	39925	40079	1961727	1961881	1e-72	283
Salmonella	2511STDY5462417_Viet	98.04	153	3	0	39927	40079	4633995	4634147	2e-71	280
Salmonella	2511STDY5462417_Viet	100	136	0	0	38587	38722	3509988	3510123	1e-68	270
Salmonella	2511STDY5462417_Viet	100	136	0	0	17021	17156	3510123	3509988	1e-68	270
Salmonella	2511STDY5462417_Viet	100	136	0	0	17020	17155	5000003	5000138	1e-68	270
Salmonella	2511STDY5462417_Viet	100	136	0	0	38588	38723	5000138	5000003	1e-68	270
Salmonella	2511STDY5462417_Viet	100	135	0	0	38586	38720	1484428	1484294	6e-68	268
Salmonella	2511STDY5462417_Viet	100	134	0	0	17023	17156	1484294	1484427	2e-67	266
Salmonella	2511STDY5462417_Viet	100	134	0	0	17022	17155	2969982	2970115	2e-67	266
Salmonella	2511STDY5462417_Viet	100	134	0	0	38588	38721	2970115	2969982	2e-67	266
Salmonella	2511STDY5462417_Viet	100	134	0	0	38588	38721	3191592	3191725	2e-67	266
Salmonella	2511STDY5462417_Viet	100	134	0	0	17022	17155	3191725	3191592	2e-67	266
Salmonella	2511STDY5462417_Viet	100	134	0	0	38588	38721	4242585	4242718	2e-67	266
Salmonella	2511STDY5462417_Viet	100	134	0	0	17022	17155	4242718	4242585	2e-67	266
Salmonella	2511STDY5462417_Viet	100	134	0	0	17022	17155	4324336	4324469	2e-67	266
Salmonella	2511STDY5462417_Viet	100	134	0	0	38588	38721	4324469	4324336	2e-67	266
Salmonella	2511STDY5462417_Viet	100	134	0	0	38588	38721	5168205	5168338	2e-67	266
Salmonella	2511STDY5462417_Viet	100	134	0	0	17022	17155	5168338	5168205	2e-67	266
Salmonella	2511STDY5462417_Viet	100	133	0	0	38588	38720	3299170	3299302	9e-67	264
Salmonella	2511STDY5462417_Viet	100	133	0	0	17023	17155	3299302	3299170	9e-67	264
Salmonella	2511STDY5462417_Viet	100	133	0	0	38588	38720	3614675	3614807	9e-67	264
Salmonella	2511STDY5462417_Viet	100	133	0	0	17023	17155	3614807	3614675	9e-67	264
Salmonella	2511STDY5462417_Viet	100	133	0	0	17023	17155	4160776	4160908	9e-67	264
Salmonella	2511STDY5462417_Viet	100	133	0	0	38588	38720	4160908	4160776	9e-67	264
Salmonella	2511STDY5462417_Viet	100	133	0	0	38588	38720	4591229	4591361	9e-67	264
Salmonella	2511STDY5462417_Viet	100	133	0	0	17023	17155	4591361	4591229	9e-67	264
Salmonella	2511STDY5462417_Viet	100	133	0	0	17023	17155	4911352	4911484	9e-67	264
Salmonella	2511STDY5462417_Viet	100	133	0	0	38588	38720	4911484	4911352	9e-67	264
Salmonella	2511STDY5462417_Viet	100	133	0	0	38588	38720	5036663	5036795	9e-67	264
Salmonella	2511STDY5462417_Viet	100	133	0	0	17023	17155	5036795	5036663	9e-67	264
Salmonella	2511STDY5462417_Viet	100	133	0	0	38588	38720	5113464	5113596	9e-67	264
Salmonella	2511STDY5462417_Viet	100	133	0	0	17023	17155	5113596	5113464	9e-67	264
Salmonella	2511STDY5462417_Viet	100	133	0	0	17023	17155	5137885	5138017	9e-67	264
Salmonella	2511STDY5462417_Viet	100	133	0	0	38588	38720	5138017	5137885	9e-67	264
Salmonella	2511STDY5462417_Viet	100	120	0	0	17036	17155	5175776	5175895	5e-59	238
Salmonella	2511STDY5462417_Viet	100	120	0	0	38588	38707	5175895	5175776	5e-59	238
Salmonella	2511STDY5462417_Viet	100	113	0	0	15860	15972	1484181	1484293	8e-55	224
Salmonella	2511STDY5462417_Viet	100	113	0	0	39770	39882	2159204	2159316	8e-55	224
Salmonella	2511STDY5462417_Viet	100	113	0	0	39771	39883	5152171	5152283	8e-55	224
Salmonella	2511STDY5462417_Viet	100	112	0	0	39771	39882	800490	800601	3e-54	222
Salmonella	2511STDY5462417_Viet	100	112	0	0	39771	39882	1961882	1961993	3e-54	222
Salmonella	2511STDY5462417_Viet	100	112	0	0	15862	15973	2159315	2159204	3e-54	222
Salmonella	2511STDY5462417_Viet	100	112	0	0	15862	15973	3992841	3992952	3e-54	222
Salmonella	2511STDY5462417_Viet	100	112	0	0	39770	39881	3992952	3992841	3e-54	222
Salmonella	2511STDY5462417_Viet	100	111	0	0	15862	15972	800600	800490	1e-53	220
Salmonella	2511STDY5462417_Viet	100	111	0	0	15862	15972	1152931	1153041	1e-53	220
Salmonella	2511STDY5462417_Viet	100	111	0	0	39771	39881	1153041	1152931	1e-53	220
Salmonella	2511STDY5462417_Viet	100	111	0	0	39771	39881	1484293	1484183	1e-53	220
Salmonella	2511STDY5462417_Viet	100	111	0	0	15862	15972	1746753	1746863	1e-53	220
Salmonella	2511STDY5462417_Viet	100	111	0	0	39771	39881	1746863	1746753	1e-53	220
Salmonella	2511STDY5462417_Viet	100	111	0	0	15862	15972	1961992	1961882	1e-53	220
Salmonella	2511STDY5462417_Viet	100	111	0	0	39771	39881	3299303	3299413	1e-53	220
Salmonella	2511STDY5462417_Viet	100	111	0	0	15862	15972	3299413	3299303	1e-53	220
Salmonella	2511STDY5462417_Viet	100	111	0	0	15862	15972	4832502	4832612	1e-53	220
Salmonella	2511STDY5462417_Viet	100	111	0	0	39771	39881	4832612	4832502	1e-53	220
Salmonella	2511STDY5462417_Viet	100	111	0	0	15862	15972	4911241	4911351	1e-53	220
Salmonella	2511STDY5462417_Viet	100	111	0	0	39771	39881	4911351	4911241	1e-53	220
Salmonella	2511STDY5462417_Viet	100	111	0	0	39771	39881	5113597	5113707	1e-53	220
Salmonella	2511STDY5462417_Viet	100	111	0	0	15862	15972	5113707	5113597	1e-53	220
Salmonella	2511STDY5462417_Viet	100	111	0	0	15862	15972	5152281	5152171	1e-53	220
Salmonella	2511STDY5462417_Viet	100	111	0	0	15862	15972	5195425	5195535	1e-53	220
Salmonella	2511STDY5462417_Viet	100	111	0	0	39771	39881	5195535	5195425	1e-53	220
Salmonella	2511STDY5462417_Viet	100	108	0	0	39927	40034	2718042	2717935	8e-52	214
Salmonella	2511STDY5462417_Viet	87	223	29	0	36360	36582	4131956	4131734	3e-51	212
Salmonella	2511STDY5462417_Viet	99.09	110	1	0	39926	40035	4802923	4802814	1e-50	210
Salmonella	2511STDY5462417_Viet	99.07	108	1	0	39927	40034	3510229	3510122	2e-49	206
Salmonella	2511STDY5462417_Viet	98.15	108	2	0	39927	40034	2846538	2846431	5e-47	198
Salmonella	2511STDY5462417_Viet	91.89	148	12	0	35882	36029	4132096	4131949	5e-47	198
Salmonella	2511STDY5462417_Viet	91.89	148	12	0	90751	90898	4131949	4132096	5e-47	198
Salmonella	2511STDY5462417_Viet	98.15	108	2	0	39927	40034	5165999	5165892	5e-47	198
Salmonella	2511STDY5462417_Viet	87.89	190	23	0	90200	90389	4131736	4131925	7e-46	194
Salmonella	2511STDY5462417_Viet	100	97	0	0	35375	35471	4935765	4935861	3e-45	192
Salmonella	2511STDY5462417_Viet	100	92	0	0	90200	90291	5168429	5168338	3e-42	182
Salmonella	2511STDY5462417_Viet	98.95	95	0	1	40543	40636	4591362	4591456	3e-39	172
Salmonella	2511STDY5462417_Viet	98.95	95	0	1	40543	40636	4771814	4771908	3e-39	172
Salmonella	2511STDY5462417_Viet	98.91	92	0	1	40546	40636	2159204	2159113	2e-37	167
Salmonella	2511STDY5462417_Viet	98.88	89	0	1	40549	40636	800490	800402	1e-35	161
Salmonella	2511STDY5462417_Viet	98.86	88	0	1	40550	40636	2449326	2449239	4e-35	159
Salmonella	2511STDY5462417_Viet	97.83	92	1	1	40546	40636	3083644	3083735	4e-35	159
Salmonella	2511STDY5462417_Viet	98.86	88	0	1	40550	40636	4497285	4497372	4e-35	159
Salmonella	2511STDY5462417_Viet	97.7	87	1	1	40551	40636	4935862	4935948	4e-32	149
Salmonella	2511STDY5462417_Viet	91.26	103	9	0	17054	17156	2485892	2485994	2e-27	133
Salmonella	2511STDY5462417_Viet	91.26	103	9	0	38587	38689	2485994	2485892	2e-27	133
Salmonella	2511STDY5462417_Viet	81.47	232	43	0	49930	50161	1998296	1998065	3e-23	119
Salmonella	2511STDY5462417_Viet	98	50	1	0	91358	91407	4288827	4288778	8e-15	91.7
Salmonella	2511STDY5462417_Viet	97.92	48	1	0	35375	35422	4288780	4288827	1e-13	87.7
Salmonella	2511STDY5462417_Viet	81.98	172	25	2	90199	90370	4328623	4328788	1e-13	87.7
Salmonella	2511STDY5462417_Viet	81.87	171	25	2	36410	36580	4328788	4328624	5e-13	85.7
Salmonella	2511STDY5564065_Viet	99.98	49934	0	8	40556	90481	4471203	4521136	0	98220
Salmonella	2511STDY5564065_Viet	99.9	18309	0	15	17156	35446	5013480	5031788	0	35790
Salmonella	2511STDY5564065_Viet	99.97	15651	0	4	1	15648	4813168	4828816	0	30720
Salmonella	2511STDY5564065_Viet	99.94	7832	0	4	91050	98876	4804181	4812012	0	15370
Salmonella	2511STDY5564065_Viet	99.82	2768	0	5	35824	38587	4804179	4801413	0	5325
Salmonella	2511STDY5564065_Viet	99.92	1298	0	1	15861	17157	5140684	5141981	0	2557
Salmonella	2511STDY5564065_Viet	99.85	1296	1	1	38587	39881	5141980	5140685	0	2545
Salmonella	2511STDY5564065_Viet	99.91	1104	0	1	98928	100030	4812064	4813167	0	2131
Salmonella	2511STDY5564065_Viet	99.34	758	4	1	90200	90956	4803422	4804179	0	1455
Salmonella	2511STDY5564065_Viet	99.44	711	3	1	39927	40636	128389	129099	0	1370
Salmonella	2511STDY5564065_Viet	100	356	0	0	35375	35730	4804536	4804181	0	706
Salmonella	2511STDY5564065_Viet	89.3	617	58	5	93488	94097	4915323	4914708	0	666
Salmonella	2511STDY5564065_Viet	99.29	282	2	0	36299	36580	4521136	4520855	7e-151	543
Salmonella	2511STDY5564065_Viet	85.43	556	78	3	44420	44973	700269	700823	1e-118	436
Salmonella	2511STDY5564065_Viet	86.26	473	63	2	90934	91406	4026573	4027043	1e-109	406
Salmonella	2511STDY5564065_Viet	86.02	472	64	2	35375	35846	4027042	4026573	1e-106	396
Salmonella	2511STDY5564065_Viet	100	221	0	0	15641	15861	5013267	5013487	3e-94	355
Salmonella	2511STDY5564065_Viet	98.7	154	2	0	39927	40080	3388334	3388181	2e-74	289
Salmonella	2511STDY5564065_Viet	98.69	153	1	1	40485	40636	2717064	2717216	2e-71	280
Salmonella	2511STDY5564065_Viet	98.04	153	3	0	39927	40079	2962187	2962339	2e-71	280
Salmonella	2511STDY5564065_Viet	98.04	153	3	0	39927	40079	4521289	4521137	2e-71	280
Salmonella	2511STDY5564065_Viet	100	114	0	0	39882	39995	4801420	4801307	2e-55	226
Salmonella	2511STDY5564065_Viet	100	110	0	0	15860	15969	1282485	1282376	5e-53	218
Salmonella	2511STDY5564065_Viet	100	109	0	0	39774	39882	930902	931010	2e-52	216
Salmonella	2511STDY5564065_Viet	100	108	0	0	15862	15969	931009	930902	8e-52	214
Salmonella	2511STDY5564065_Viet	100	108	0	0	15862	15969	1282268	1282375	8e-52	214
Salmonella	2511STDY5564065_Viet	100	108	0	0	39774	39881	1282375	1282268	8e-52	214
Salmonella	2511STDY5564065_Viet	100	108	0	0	39774	39881	1282376	1282483	8e-52	214
Salmonella	2511STDY5564065_Viet	87	223	29	0	36360	36582	4026425	4026203	3e-51	212
Salmonella	2511STDY5564065_Viet	91.89	148	12	0	35882	36029	4026565	4026418	5e-47	198
Salmonella	2511STDY5564065_Viet	91.89	148	12	0	90751	90898	4026418	4026565	5e-47	198
Salmonella	2511STDY5564065_Viet	100	99	0	0	15862	15960	1875035	1875133	2e-46	196
Salmonella	2511STDY5564065_Viet	100	99	0	0	39783	39881	1875133	1875035	2e-46	196
Salmonella	2511STDY5564065_Viet	100	98	0	0	17058	17155	3070350	3070447	7e-46	194
Salmonella	2511STDY5564065_Viet	100	98	0	0	38588	38685	3070447	3070350	7e-46	194
Salmonella	2511STDY5564065_Viet	100	98	0	0	38585	38682	3492964	3492867	7e-46	194
Salmonella	2511STDY5564065_Viet	87.89	190	23	0	90200	90389	4026205	4026394	7e-46	194
Salmonella	2511STDY5564065_Viet	99.01	101	1	0	17061	17161	3492867	3492967	3e-45	192
Salmonella	2511STDY5564065_Viet	100	95	0	0	39788	39882	2286927	2286833	4e-44	188
Salmonella	2511STDY5564065_Viet	100	94	0	0	15862	15955	2286834	2286927	2e-43	186
Salmonella	2511STDY5564065_Viet	100	94	0	0	17062	17155	4421209	4421302	2e-43	186
Salmonella	2511STDY5564065_Viet	100	94	0	0	38588	38681	4421302	4421209	2e-43	186
Salmonella	2511STDY5564065_Viet	100	94	0	0	17062	17155	4972786	4972879	2e-43	186
Salmonella	2511STDY5564065_Viet	100	94	0	0	38588	38681	4972879	4972786	2e-43	186
Salmonella	2511STDY5564065_Viet	100	94	0	0	39788	39881	5013173	5013266	2e-43	186
Salmonella	2511STDY5564065_Viet	100	94	0	0	15862	15955	5013266	5013173	2e-43	186
Salmonella	2511STDY5564065_Viet	100	93	0	0	17063	17155	5103193	5103285	7e-43	184
Salmonella	2511STDY5564065_Viet	100	93	0	0	38588	38680	5103285	5103193	7e-43	184
Salmonella	2511STDY5564065_Viet	100	91	0	0	17065	17155	4055099	4055189	1e-41	180
Salmonella	2511STDY5564065_Viet	100	91	0	0	38588	38678	4055189	4055099	1e-41	180
Salmonella	2511STDY5564065_Viet	100	88	0	0	17068	17155	2962340	2962427	7e-40	174
Salmonella	2511STDY5564065_Viet	100	88	0	0	38588	38675	2962427	2962340	7e-40	174
Salmonella	2511STDY5564065_Viet	100	88	0	0	17068	17155	4296406	4296493	7e-40	174
Salmonella	2511STDY5564065_Viet	100	88	0	0	38588	38675	4296493	4296406	7e-40	174
Salmonella	2511STDY5564065_Viet	100	87	0	0	38588	38674	3492780	3492866	3e-39	172
Salmonella	2511STDY5564065_Viet	100	87	0	0	17069	17155	3492866	3492780	3e-39	172
Salmonella	2511STDY5564065_Viet	100	87	0	0	17069	17155	5031789	5031875	3e-39	172
Salmonella	2511STDY5564065_Viet	100	87	0	0	38588	38674	5031875	5031789	3e-39	172
Salmonella	2511STDY5564065_Viet	100	86	0	0	38588	38673	4828817	4828902	1e-38	170
Salmonella	2511STDY5564065_Viet	100	86	0	0	17070	17155	4828902	4828817	1e-38	170
Salmonella	2511STDY5564065_Viet	100	85	0	0	38588	38672	5112987	5113071	4e-38	168
Salmonella	2511STDY5564065_Viet	100	85	0	0	17071	17155	5113071	5112987	4e-38	168
Salmonella	2511STDY5564065_Viet	100	85	0	0	17071	17155	5135545	5135629	4e-38	168
Salmonella	2511STDY5564065_Viet	100	85	0	0	38588	38672	5135629	5135545	4e-38	168
Salmonella	2511STDY5564065_Viet	100	84	0	0	15862	15945	5103110	5103193	2e-37	167
Salmonella	2511STDY5564065_Viet	100	84	0	0	39798	39881	5103193	5103110	2e-37	167
Salmonella	2511STDY5564065_Viet	100	81	0	0	17076	17156	3283049	3283129	1e-35	161
Salmonella	2511STDY5564065_Viet	100	81	0	0	38587	38667	3283129	3283049	1e-35	161
Salmonella	2511STDY5564065_Viet	100	79	0	0	38586	38664	1612710	1612632	2e-34	157
Salmonella	2511STDY5564065_Viet	100	79	0	0	39804	39882	2286927	2287005	2e-34	157
Salmonella	2511STDY5564065_Viet	100	79	0	0	15862	15940	4801229	4801307	2e-34	157
Salmonella	2511STDY5564065_Viet	100	79	0	0	39803	39881	4801307	4801229	2e-34	157
Salmonella	2511STDY5564065_Viet	100	78	0	0	17079	17156	1612632	1612709	6e-34	155
Salmonella	2511STDY5564065_Viet	100	78	0	0	15862	15939	2287004	2286927	6e-34	155
Salmonella	2511STDY5564065_Viet	100	77	0	0	17079	17155	3492962	3493038	2e-33	153
Salmonella	2511STDY5564065_Viet	100	77	0	0	38588	38664	3493038	3492962	2e-33	153
Salmonella	2511STDY5564065_Viet	100	77	0	0	39807	39883	5096980	5096904	2e-33	153
Salmonella	2511STDY5564065_Viet	100	75	0	0	15862	15936	5096906	5096980	4e-32	149
Salmonella	2511STDY5564065_Viet	98.78	82	0	1	40556	40636	4563909	4563828	1e-31	147
Salmonella	2511STDY5564065_Viet	98.78	82	0	1	40556	40636	4771582	4771501	1e-31	147
Salmonella	2511STDY5564065_Viet	100	73	0	0	39809	39881	5151125	5151197	6e-31	145
Salmonella	2511STDY5564065_Viet	100	73	0	0	15862	15934	5151197	5151125	6e-31	145
Salmonella	2511STDY5564065_Viet	100	72	0	0	91334	91405	5031788	5031717	2e-30	143
Salmonella	2511STDY5564065_Viet	97.5	80	2	0	39927	40006	5137835	5137914	2e-30	143
Salmonella	2511STDY5564065_Viet	98.73	79	0	1	40559	40636	2089859	2089937	9e-30	141
Salmonella	2511STDY5564065_Viet	98.72	78	0	1	40560	40636	4740992	4741069	4e-29	139
Salmonella	2511STDY5564065_Viet	98.7	77	0	1	40561	40636	2582630	2582554	1e-28	137
Salmonella	2511STDY5564065_Viet	91.26	103	9	0	38587	38689	2680397	2680499	2e-27	133
Salmonella	2511STDY5564065_Viet	91.26	103	9	0	17054	17156	2680499	2680397	2e-27	133
Salmonella	2511STDY5564065_Viet	100	67	0	0	15862	15928	3282984	3283050	2e-27	133
Salmonella	2511STDY5564065_Viet	100	67	0	0	39815	39881	3283050	3282984	2e-27	133
Salmonella	2511STDY5564065_Viet	98.67	75	0	1	40563	40636	4421208	4421134	2e-27	133
Salmonella	2511STDY5564065_Viet	100	66	0	0	39816	39881	3884560	3884625	9e-27	131
Salmonella	2511STDY5564065_Viet	100	66	0	0	15862	15927	3884625	3884560	9e-27	131
Salmonella	2511STDY5564065_Viet	100	66	0	0	38588	38653	4136866	4136931	9e-27	131
Salmonella	2511STDY5564065_Viet	100	66	0	0	17090	17155	4136931	4136866	9e-27	131
Salmonella	2511STDY5564065_Viet	98.55	69	1	0	39926	39994	4771650	4771582	3e-26	129
Salmonella	2511STDY5564065_Viet	100	64	0	0	39818	39881	4855270	4855333	1e-25	127
Salmonella	2511STDY5564065_Viet	100	64	0	0	15862	15925	4855333	4855270	1e-25	127
Salmonella	2511STDY5564065_Viet	97.14	70	2	0	39925	39994	2089789	2089858	2e-24	123
Salmonella	2511STDY5564065_Viet	81.47	232	43	0	49930	50161	2250530	2250761	3e-23	119
Salmonella	2511STDY5564065_Viet	96.97	66	1	1	40572	40636	3070349	3070284	1e-19	107
Salmonella	2511STDY5564065_Viet	96.77	62	1	1	40576	40636	4951585	4951524	3e-17	99.6
Salmonella	2511STDY5564065_Viet	98	50	1	0	91358	91407	4172340	4172389	8e-15	91.7
Salmonella	2511STDY5564065_Viet	97.92	48	1	0	35375	35422	4172387	4172340	1e-13	87.7
Salmonella	2511STDY5564065_Viet	81.98	172	25	2	90199	90370	4300647	4300812	1e-13	87.7
Salmonella	2511STDY5564065_Viet	81.87	171	25	2	36410	36580	4300812	4300648	5e-13	85.7
Salmonella	89-0307_USA_2017	99.98	49808	2	8	40491	90290	3906147	3955954	0	97950
Salmonella	89-0307_USA_2017	99.76	18442	4	16	17065	35466	4839659	4858100	0	35880
Salmonella	89-0307_USA_2017	99.96	12446	1	3	1	12444	4624170	4636613	0	24370
Salmonella	89-0307_USA_2017	99.93	7568	0	4	91314	98876	4615447	4623014	0	14850
Salmonella	89-0307_USA_2017	99.35	3519	1	2	12437	15954	4641306	4644803	0	6734
Salmonella	89-0307_USA_2017	99.81	2101	0	4	36490	38587	4984516	4986615	0	4018
Salmonella	89-0307_USA_2017	99.92	1296	0	1	15861	17155	4998958	5000253	0	2553
Salmonella	89-0307_USA_2017	99.85	1295	1	1	38588	39881	5000253	4998959	0	2543
Salmonella	89-0307_USA_2017	99.67	1208	3	1	90200	91406	5003981	5005188	0	2355
Salmonella	89-0307_USA_2017	99.59	1207	4	1	35375	36580	5005187	5003981	0	2345
Salmonella	89-0307_USA_2017	99.91	1104	0	1	98928	100030	4623066	4624169	0	2131
Salmonella	89-0307_USA_2017	99.76	419	1	0	40163	40581	5012011	5012429	0	823
Salmonella	89-0307_USA_2017	100	338	0	0	39916	40253	5011250	5011587	0	670
Salmonella	89-0307_USA_2017	89.3	617	58	5	93488	94097	4775568	4774953	0	666
Salmonella	89-0307_USA_2017	98.17	327	6	0	39927	40253	609164	608838	3e-168	601
Salmonella	89-0307_USA_2017	85.43	556	78	3	44420	44973	898565	898011	1e-118	436
Salmonella	89-0307_USA_2017	86.26	473	63	2	90934	91406	4868599	4868129	1e-109	406
Salmonella	89-0307_USA_2017	86.02	472	64	2	35375	35846	4868130	4868599	1e-106	396
Salmonella	89-0307_USA_2017	99.33	149	0	1	40489	40636	4005326	4005474	2e-71	280
Salmonella	89-0307_USA_2017	99.33	149	0	1	40489	40636	4349918	4349770	2e-71	280
Salmonella	89-0307_USA_2017	99.32	148	0	1	40490	40636	2425919	2426066	6e-71	278
Salmonella	89-0307_USA_2017	99.32	147	0	1	40491	40636	3076064	3076210	2e-70	276
Salmonella	89-0307_USA_2017	99.32	147	0	1	40491	40636	4524564	4524710	2e-70	276
Salmonella	89-0307_USA_2017	98.62	145	2	0	39926	40070	4585778	4585634	4e-69	272
Salmonella	89-0307_USA_2017	98.61	144	2	0	39927	40070	2138542	2138399	1e-68	270
Salmonella	89-0307_USA_2017	98.65	148	1	1	40490	40636	4701220	4701367	1e-68	270
Salmonella	89-0307_USA_2017	98.64	147	1	1	40491	40636	1289298	1289444	6e-68	268
Salmonella	89-0307_USA_2017	98.64	147	1	1	40491	40636	3560537	3560391	6e-68	268
Salmonella	89-0307_USA_2017	97.58	124	3	0	39927	40050	4310601	4310478	3e-54	222
Salmonella	89-0307_USA_2017	87	223	29	0	36360	36582	4868747	4868969	3e-51	212
Salmonella	89-0307_USA_2017	91.89	148	12	0	90751	90898	4868754	4868607	5e-47	198
Salmonella	89-0307_USA_2017	91.89	148	12	0	35882	36029	4868607	4868754	5e-47	198
Salmonella	89-0307_USA_2017	87.89	190	23	0	90200	90389	4868967	4868778	7e-46	194
Salmonella	89-0307_USA_2017	100	93	0	0	15860	15952	608745	608837	7e-43	184
Salmonella	89-0307_USA_2017	100	93	0	0	39791	39883	3247004	3247096	7e-43	184
Salmonella	89-0307_USA_2017	100	93	0	0	38586	38678	4388223	4388315	7e-43	184
Salmonella	89-0307_USA_2017	100	93	0	0	39789	39881	4644803	4644711	7e-43	184
Salmonella	89-0307_USA_2017	100	92	0	0	17065	17156	4388315	4388224	3e-42	182
Salmonella	89-0307_USA_2017	100	92	0	0	35375	35466	4615538	4615447	3e-42	182
Salmonella	89-0307_USA_2017	100	92	0	0	91314	91405	4858100	4858009	3e-42	182
Salmonella	89-0307_USA_2017	100	92	0	0	17064	17155	4960268	4960359	3e-42	182
Salmonella	89-0307_USA_2017	100	92	0	0	38588	38679	4960359	4960268	3e-42	182
Salmonella	89-0307_USA_2017	100	92	0	0	15861	15952	4982329	4982238	3e-42	182
Salmonella	89-0307_USA_2017	98.96	96	1	0	38583	38678	5011254	5011159	3e-42	182
Salmonella	89-0307_USA_2017	100	91	0	0	39791	39881	1	91	1e-41	180
Salmonella	89-0307_USA_2017	100	91	0	0	15862	15952	91	1	1e-41	180
Salmonella	89-0307_USA_2017	100	91	0	0	39791	39881	608837	608747	1e-41	180
Salmonella	89-0307_USA_2017	100	91	0	0	15862	15952	844670	844760	1e-41	180
Salmonella	89-0307_USA_2017	100	91	0	0	39791	39881	844760	844670	1e-41	180
Salmonella	89-0307_USA_2017	100	91	0	0	15862	15952	2785350	2785440	1e-41	180
Salmonella	89-0307_USA_2017	100	91	0	0	39791	39881	2785440	2785350	1e-41	180
Salmonella	89-0307_USA_2017	100	91	0	0	38588	38678	2886505	2886595	1e-41	180
Salmonella	89-0307_USA_2017	100	91	0	0	17065	17155	2886595	2886505	1e-41	180
Salmonella	89-0307_USA_2017	100	91	0	0	17065	17155	2886596	2886686	1e-41	180
Salmonella	89-0307_USA_2017	100	91	0	0	38588	38678	2886686	2886596	1e-41	180
Salmonella	89-0307_USA_2017	100	91	0	0	17065	17155	3162871	3162961	1e-41	180
Salmonella	89-0307_USA_2017	100	91	0	0	38588	38678	3162961	3162871	1e-41	180
Salmonella	89-0307_USA_2017	100	91	0	0	38588	38678	3246913	3247003	1e-41	180
Salmonella	89-0307_USA_2017	100	91	0	0	17065	17155	3247003	3246913	1e-41	180
Salmonella	89-0307_USA_2017	100	91	0	0	15862	15952	3247094	3247004	1e-41	180
Salmonella	89-0307_USA_2017	100	91	0	0	39791	39881	3410444	3410534	1e-41	180
Salmonella	89-0307_USA_2017	100	91	0	0	15862	15952	3410534	3410444	1e-41	180
Salmonella	89-0307_USA_2017	100	91	0	0	36490	36580	3955954	3955864	1e-41	180
Salmonella	89-0307_USA_2017	100	91	0	0	17065	17155	3955955	3956045	1e-41	180
Salmonella	89-0307_USA_2017	100	91	0	0	38588	38678	3956045	3955955	1e-41	180
Salmonella	89-0307_USA_2017	100	91	0	0	17065	17155	4097888	4097978	1e-41	180
Salmonella	89-0307_USA_2017	100	91	0	0	38588	38678	4097978	4097888	1e-41	180
Salmonella	89-0307_USA_2017	100	91	0	0	17065	17155	4491993	4492083	1e-41	180
Salmonella	89-0307_USA_2017	100	91	0	0	38588	38678	4492083	4491993	1e-41	180
Salmonella	89-0307_USA_2017	100	91	0	0	15862	15952	4615357	4615447	1e-41	180
Salmonella	89-0307_USA_2017	100	91	0	0	39791	39881	4615447	4615357	1e-41	180
Salmonella	89-0307_USA_2017	100	91	0	0	38588	38678	4839749	4839659	1e-41	180
Salmonella	89-0307_USA_2017	100	91	0	0	17065	17155	4894302	4894392	1e-41	180
Salmonella	89-0307_USA_2017	100	91	0	0	38588	38678	4894392	4894302	1e-41	180
Salmonella	89-0307_USA_2017	100	91	0	0	17065	17155	4935000	4935090	1e-41	180
Salmonella	89-0307_USA_2017	100	91	0	0	38588	38678	4935090	4935000	1e-41	180
Salmonella	89-0307_USA_2017	100	91	0	0	17065	17155	4977507	4977597	1e-41	180
Salmonella	89-0307_USA_2017	100	91	0	0	38588	38678	4977597	4977507	1e-41	180
Salmonella	89-0307_USA_2017	100	91	0	0	39791	39881	4982238	4982328	1e-41	180
Salmonella	89-0307_USA_2017	100	91	0	0	15862	15952	4984425	4984515	1e-41	180
Salmonella	89-0307_USA_2017	100	91	0	0	39791	39881	4984515	4984425	1e-41	180
Salmonella	89-0307_USA_2017	100	91	0	0	90200	90290	4984606	4984516	1e-41	180
Salmonella	89-0307_USA_2017	100	91	0	0	15862	15952	4986650	4986740	1e-41	180
Salmonella	89-0307_USA_2017	100	91	0	0	39791	39881	4986740	4986650	1e-41	180
Salmonella	89-0307_USA_2017	100	91	0	0	17065	17155	5011159	5011249	1e-41	180
Salmonella	89-0307_USA_2017	100	91	0	0	17065	17155	5015787	5015877	1e-41	180
Salmonella	89-0307_USA_2017	100	91	0	0	38588	38678	5015877	5015787	1e-41	180
Salmonella	89-0307_USA_2017	100	89	0	0	39793	39881	5016459	5016547	2e-40	176
Salmonella	89-0307_USA_2017	100	89	0	0	15862	15950	5016547	5016459	2e-40	176
Salmonella	89-0307_USA_2017	97.87	94	2	0	39925	40018	1289205	1289298	1e-38	170
Salmonella	89-0307_USA_2017	97.8	91	2	0	39927	40017	4979803	4979893	6e-37	165
Salmonella	89-0307_USA_2017	97.8	91	2	0	39927	40017	5016581	5016671	6e-37	165
Salmonella	89-0307_USA_2017	98.78	82	0	1	40556	40636	4555222	4555141	1e-31	147
Salmonella	89-0307_USA_2017	100	72	0	0	39811	39882	3746801	3746872	2e-30	143
Salmonella	89-0307_USA_2017	100	71	0	0	15862	15932	3746871	3746801	9e-30	141
Salmonella	89-0307_USA_2017	91.26	103	9	0	17054	17156	2319051	2319153	2e-27	133
Salmonella	89-0307_USA_2017	91.26	103	9	0	38587	38689	2319153	2319051	2e-27	133
Salmonella	89-0307_USA_2017	81.47	232	43	0	49930	50161	14926	14695	3e-23	119
Salmonella	89-0307_USA_2017	98	50	1	0	91358	91407	3375037	3374988	8e-15	91.7
Salmonella	89-0307_USA_2017	92.65	68	4	1	1446	1513	2786934	2787000	1e-13	87.7
Salmonella	89-0307_USA_2017	81.98	172	25	2	90199	90370	3242759	3242594	1e-13	87.7
Salmonella	89-0307_USA_2017	97.92	48	1	0	35375	35422	3374990	3375037	1e-13	87.7
Salmonella	89-0307_USA_2017	81.87	171	25	2	36410	36580	3242594	3242758	5e-13	85.7
Salmonella	89-0307_USA_2017	100	42	0	0	39882	39923	4986608	4986649	2e-12	83.8
Salmonella	95-0466_USA_2017	99.98	49792	0	8	40499	90282	3712001	3761792	0	97940
Salmonella	95-0466_USA_2017	99.9	18237	0	15	17156	35374	4058677	4040441	0	35650
Salmonella	95-0466_USA_2017	99.97	15864	0	4	1	15861	4074531	4058670	0	31060
Salmonella	95-0466_USA_2017	99.93	7476	0	4	91406	98876	4083162	4075687	0	14670
Salmonella	95-0466_USA_2017	99.82	2177	0	4	36497	38670	5166025	5163850	0	4169
Salmonella	95-0466_USA_2017	99.92	1296	0	1	15861	17155	5174489	5175784	0	2553
Salmonella	95-0466_USA_2017	99.85	1295	1	1	38588	39881	5175784	5174490	0	2543
Salmonella	95-0466_USA_2017	99.92	1208	0	1	35375	36581	5183252	5182045	0	2379
Salmonella	95-0466_USA_2017	99.34	1207	7	1	90200	91405	5182046	5183252	0	2321
Salmonella	95-0466_USA_2017	99.91	1104	0	1	98928	100030	4075635	4074532	0	2131
Salmonella	95-0466_USA_2017	99.08	546	5	0	40036	40581	5198421	5198966	0	1043
Salmonella	95-0466_USA_2017	89.3	617	58	5	93488	94097	5151213	5151828	0	666
Salmonella	95-0466_USA_2017	84.05	834	125	4	54102	54928	4285555	4284723	2e-160	575
Salmonella	95-0466_USA_2017	85.43	556	78	3	44420	44973	175727	176281	1e-118	436
Salmonella	95-0466_USA_2017	100	209	0	0	39801	40009	5207525	5207733	4e-112	414
Salmonella	95-0466_USA_2017	86.26	473	63	2	90934	91406	4427467	4426997	1e-109	406
Salmonella	95-0466_USA_2017	86.02	472	64	2	35375	35846	4426998	4427467	1e-106	396
Salmonella	95-0466_USA_2017	100	192	0	0	39927	40118	1747205	1747396	6e-102	381
Salmonella	95-0466_USA_2017	98.45	194	3	0	39925	40118	765998	765805	5e-96	361
Salmonella	95-0466_USA_2017	98.45	194	3	0	39926	40119	4659768	4659961	5e-96	361
Salmonella	95-0466_USA_2017	98.45	193	3	0	39927	40119	2505046	2505238	2e-95	359
Salmonella	95-0466_USA_2017	98.44	192	3	0	39927	40118	4957994	4957803	8e-95	357
Salmonella	95-0466_USA_2017	98.44	192	3	0	39927	40118	5161561	5161370	8e-95	357
Salmonella	95-0466_USA_2017	98.44	192	3	0	39927	40118	5205652	5205843	8e-95	357
Salmonella	95-0466_USA_2017	99.28	139	0	1	40499	40636	1211947	1212085	1e-65	260
Salmonella	95-0466_USA_2017	99.28	139	0	1	40499	40636	3857924	3858062	1e-65	260
Salmonella	95-0466_USA_2017	99.28	139	0	1	40499	40636	4125950	4125812	1e-65	260
Salmonella	95-0466_USA_2017	99.28	139	0	1	40499	40636	4599398	4599536	1e-65	260
Salmonella	95-0466_USA_2017	99.28	139	0	1	40499	40636	4630106	4629968	1e-65	260
Salmonella	95-0466_USA_2017	99.28	139	0	1	40499	40636	4856404	4856542	1e-65	260
Salmonella	95-0466_USA_2017	99.28	139	0	1	40499	40636	4957802	4957664	1e-65	260
Salmonella	95-0466_USA_2017	98.56	139	1	1	40499	40636	1971417	1971279	4e-63	252
Salmonella	95-0466_USA_2017	98.56	139	1	1	40499	40636	3497669	3497807	4e-63	252
Salmonella	95-0466_USA_2017	98.56	139	1	1	40499	40636	4737964	4737826	4e-63	252
Salmonella	95-0466_USA_2017	87	223	29	0	36360	36582	4427615	4427837	3e-51	212
Salmonella	95-0466_USA_2017	98.15	108	2	0	39927	40034	4083273	4083166	5e-47	198
Salmonella	95-0466_USA_2017	91.89	148	12	0	90751	90898	4427622	4427475	5e-47	198
Salmonella	95-0466_USA_2017	91.89	148	12	0	35882	36029	4427475	4427622	5e-47	198
Salmonella	95-0466_USA_2017	87.89	190	23	0	90200	90389	4427835	4427646	7e-46	194
Salmonella	95-0466_USA_2017	100	88	0	0	39795	39882	5042086	5042173	7e-40	174
Salmonella	95-0466_USA_2017	100	87	0	0	15862	15948	5042172	5042086	3e-39	172
Salmonella	95-0466_USA_2017	100	86	0	0	38588	38673	2186715	2186800	1e-38	170
Salmonella	95-0466_USA_2017	100	86	0	0	17070	17155	2186800	2186715	1e-38	170
Salmonella	95-0466_USA_2017	100	86	0	0	38585	38670	2713347	2713262	1e-38	170
Salmonella	95-0466_USA_2017	100	86	0	0	38588	38673	3075978	3076063	1e-38	170
Salmonella	95-0466_USA_2017	100	86	0	0	17070	17155	3076063	3075978	1e-38	170
Salmonella	95-0466_USA_2017	100	85	0	0	15860	15944	608920	609004	4e-38	168
Salmonella	95-0466_USA_2017	100	85	0	0	38586	38670	2293899	2293983	4e-38	168
Salmonella	95-0466_USA_2017	98.88	89	1	0	17073	17161	2713262	2713350	4e-38	168
Salmonella	95-0466_USA_2017	100	85	0	0	17073	17157	5076877	5076961	4e-38	168
Salmonella	95-0466_USA_2017	100	85	0	0	39799	39883	5139953	5140037	4e-38	168
Salmonella	95-0466_USA_2017	100	84	0	0	39799	39882	1066385	1066302	2e-37	167
Salmonella	95-0466_USA_2017	100	84	0	0	17072	17155	1863339	1863422	2e-37	167
Salmonella	95-0466_USA_2017	100	84	0	0	38588	38671	1863422	1863339	2e-37	167
Salmonella	95-0466_USA_2017	100	84	0	0	17073	17156	2293983	2293900	2e-37	167
Salmonella	95-0466_USA_2017	100	84	0	0	17072	17155	2400517	2400600	2e-37	167
Salmonella	95-0466_USA_2017	100	84	0	0	38588	38671	2400600	2400517	2e-37	167
Salmonella	95-0466_USA_2017	100	84	0	0	17073	17156	2505238	2505321	2e-37	167
Salmonella	95-0466_USA_2017	100	84	0	0	38587	38670	2505321	2505238	2e-37	167
Salmonella	95-0466_USA_2017	97.83	92	2	0	39790	39881	3232749	3232840	2e-37	167
Salmonella	95-0466_USA_2017	97.83	92	2	0	15862	15953	3232840	3232749	2e-37	167
Salmonella	95-0466_USA_2017	100	84	0	0	39798	39881	4630106	4630189	2e-37	167
Salmonella	95-0466_USA_2017	100	84	0	0	15862	15945	4630189	4630106	2e-37	167
Salmonella	95-0466_USA_2017	100	84	0	0	38587	38670	5076960	5076877	2e-37	167
Salmonella	95-0466_USA_2017	100	84	0	0	17072	17155	5120350	5120433	2e-37	167
Salmonella	95-0466_USA_2017	100	84	0	0	38588	38671	5120433	5120350	2e-37	167
Salmonella	95-0466_USA_2017	100	84	0	0	38588	38671	5135735	5135818	2e-37	167
Salmonella	95-0466_USA_2017	100	84	0	0	17072	17155	5135818	5135735	2e-37	167
Salmonella	95-0466_USA_2017	100	84	0	0	17073	17156	5163850	5163933	2e-37	167
Salmonella	95-0466_USA_2017	100	84	0	0	90200	90283	5165942	5166025	2e-37	167
Salmonella	95-0466_USA_2017	100	83	0	0	39799	39881	609004	608922	6e-37	165
Salmonella	95-0466_USA_2017	100	83	0	0	39799	39881	919451	919533	6e-37	165
Salmonella	95-0466_USA_2017	100	83	0	0	15862	15944	919533	919451	6e-37	165
Salmonella	95-0466_USA_2017	100	83	0	0	15862	15944	1066303	1066385	6e-37	165
Salmonella	95-0466_USA_2017	100	83	0	0	17073	17155	1066386	1066468	6e-37	165
Salmonella	95-0466_USA_2017	100	83	0	0	38588	38670	1066468	1066386	6e-37	165
Salmonella	95-0466_USA_2017	100	83	0	0	39799	39881	2903090	2903172	6e-37	165
Salmonella	95-0466_USA_2017	100	83	0	0	15862	15944	2903172	2903090	6e-37	165
Salmonella	95-0466_USA_2017	100	83	0	0	36498	36580	3761792	3761710	6e-37	165
Salmonella	95-0466_USA_2017	100	83	0	0	17073	17155	3905681	3905763	6e-37	165
Salmonella	95-0466_USA_2017	100	83	0	0	38588	38670	3905763	3905681	6e-37	165
Salmonella	95-0466_USA_2017	100	83	0	0	15862	15944	4249964	4250046	6e-37	165
Salmonella	95-0466_USA_2017	100	83	0	0	39799	39881	4250046	4249964	6e-37	165
Salmonella	95-0466_USA_2017	100	83	0	0	39799	39881	4659961	4660043	6e-37	165
Salmonella	95-0466_USA_2017	100	83	0	0	15862	15944	4660043	4659961	6e-37	165
Salmonella	95-0466_USA_2017	100	83	0	0	17073	17155	4919733	4919815	6e-37	165
Salmonella	95-0466_USA_2017	100	83	0	0	38588	38670	4919815	4919733	6e-37	165
Salmonella	95-0466_USA_2017	100	83	0	0	38588	38670	4991741	4991823	6e-37	165
Salmonella	95-0466_USA_2017	100	83	0	0	17073	17155	4991823	4991741	6e-37	165
Salmonella	95-0466_USA_2017	100	83	0	0	39799	39881	5004998	5005080	6e-37	165
Salmonella	95-0466_USA_2017	100	83	0	0	15862	15944	5005080	5004998	6e-37	165
Salmonella	95-0466_USA_2017	100	83	0	0	39799	39881	5017438	5017520	6e-37	165
Salmonella	95-0466_USA_2017	100	83	0	0	15862	15944	5017520	5017438	6e-37	165
Salmonella	95-0466_USA_2017	100	83	0	0	39799	39881	5093951	5094033	6e-37	165
Salmonella	95-0466_USA_2017	100	83	0	0	15862	15944	5094033	5093951	6e-37	165
Salmonella	95-0466_USA_2017	100	83	0	0	15862	15944	5140035	5139953	6e-37	165
Salmonella	95-0466_USA_2017	100	83	0	0	38588	38670	5163767	5163849	6e-37	165
Salmonella	95-0466_USA_2017	100	83	0	0	17073	17155	5163849	5163767	6e-37	165
Salmonella	95-0466_USA_2017	100	83	0	0	38588	38670	5173095	5173177	6e-37	165
Salmonella	95-0466_USA_2017	100	83	0	0	17073	17155	5173177	5173095	6e-37	165
Salmonella	95-0466_USA_2017	100	83	0	0	39799	39881	5205569	5205651	6e-37	165
Salmonella	95-0466_USA_2017	100	83	0	0	15862	15944	5205651	5205569	6e-37	165
Salmonella	95-0466_USA_2017	100	81	0	0	15862	15942	5207605	5207525	1e-35	161
Salmonella	95-0466_USA_2017	100	77	0	0	17079	17155	2713345	2713421	2e-33	153
Salmonella	95-0466_USA_2017	100	77	0	0	38588	38664	2713421	2713345	2e-33	153
Salmonella	95-0466_USA_2017	77.69	659	147	0	57025	57683	4871485	4872143	9e-30	141
Salmonella	95-0466_USA_2017	91.26	103	9	0	17054	17156	1391355	1391457	2e-27	133
Salmonella	95-0466_USA_2017	91.26	103	9	0	38587	38689	1391457	1391355	2e-27	133
Salmonella	95-0466_USA_2017	81.47	232	43	0	49930	50161	4674878	4674647	3e-23	119
Salmonella	95-0466_USA_2017	80.6	268	52	0	56471	56738	4870931	4871198	3e-23	119
Salmonella	95-0466_USA_2017	84.92	126	19	0	49948	50073	5102655	5102530	3e-17	99.6
Salmonella	95-0466_USA_2017	98	50	1	0	91358	91407	1165646	1165695	8e-15	91.7
Salmonella	95-0466_USA_2017	81.98	172	25	2	90199	90370	1070622	1070787	1e-13	87.7
Salmonella	95-0466_USA_2017	97.92	48	1	0	35375	35422	1165693	1165646	1e-13	87.7
Salmonella	95-0466_USA_2017	81.87	171	25	2	36410	36580	1070787	1070623	5e-13	85.7
Salmonella	95-0466_USA_2017	100	32	0	0	48651	48682	5103895	5103864	2e-06	63.9
Salmonella	2511STDY5462412_Viet	99.98	49758	1	8	40547	90296	4392473	4442230	0	97860
Salmonella	2511STDY5462412_Viet	99.89	19057	3	15	17156	36194	4466813	4485869	0	37250
Salmonella	2511STDY5462412_Viet	99.97	15864	0	4	1	15861	4450959	4466820	0	31060
Salmonella	2511STDY5462412_Viet	99.93	7574	0	4	91308	98876	4442230	4449803	0	14860
Salmonella	2511STDY5462412_Viet	99.82	2223	0	4	36368	38587	4485871	4488092	0	4260
Salmonella	2511STDY5462412_Viet	99.92	1297	0	1	15862	17157	4488190	4489486	0	2555
Salmonella	2511STDY5462412_Viet	99.85	1296	1	1	38587	39881	4489485	4488190	0	2545
Salmonella	2511STDY5462412_Viet	99.91	1104	0	1	98928	100030	4449855	4450958	0	2131
Salmonella	2511STDY5462412_Viet	100	820	0	0	90586	91405	4485869	4485050	0	1626
Salmonella	2511STDY5462412_Viet	98.87	711	7	1	39927	40636	4373486	4372776	0	1338
Salmonella	2511STDY5462412_Viet	100	340	0	0	39927	40266	2870325	2869986	0	674
Salmonella	2511STDY5462412_Viet	89.3	617	58	5	93488	94097	4599986	4599371	0	666
Salmonella	2511STDY5462412_Viet	85.43	556	78	3	44420	44973	234315	233761	1e-118	436
Salmonella	2511STDY5462412_Viet	99.53	213	1	0	90200	90412	4486083	4485871	4e-112	414
Salmonella	2511STDY5462412_Viet	86.26	473	63	2	90934	91406	4046415	4045945	1e-109	406
Salmonella	2511STDY5462412_Viet	86.02	472	64	2	35375	35846	4045946	4046415	1e-106	396
Salmonella	2511STDY5462412_Viet	98.75	160	1	1	40478	40636	3329370	3329211	1e-75	293
Salmonella	2511STDY5462412_Viet	98.71	155	2	0	39926	40080	4740422	4740576	4e-75	291
Salmonella	2511STDY5462412_Viet	98.7	154	2	0	39927	40080	3644073	3644226	2e-74	289
Salmonella	2511STDY5462412_Viet	98.06	155	3	0	39925	40079	1546557	1546403	1e-72	283
Salmonella	2511STDY5462412_Viet	98.04	153	3	0	39927	40079	2998866	2998714	2e-71	280
Salmonella	2511STDY5462412_Viet	98.04	153	3	0	39927	40079	4989683	4989835	2e-71	280
Salmonella	2511STDY5462412_Viet	100	133	0	0	38585	38717	2132440	2132308	9e-67	264
Salmonella	2511STDY5462412_Viet	100	132	0	0	38586	38717	1064536	1064405	4e-66	262
Salmonella	2511STDY5462412_Viet	99.26	136	1	0	17026	17161	2132308	2132443	4e-66	262
Salmonella	2511STDY5462412_Viet	100	132	0	0	17025	17156	3329370	3329501	4e-66	262
Salmonella	2511STDY5462412_Viet	100	132	0	0	38587	38718	3329501	3329370	4e-66	262
Salmonella	2511STDY5462412_Viet	100	131	0	0	17026	17156	1064405	1064535	1e-65	260
Salmonella	2511STDY5462412_Viet	100	130	0	0	38588	38717	2445049	2445178	6e-65	258
Salmonella	2511STDY5462412_Viet	100	130	0	0	17026	17155	2445178	2445049	6e-65	258
Salmonella	2511STDY5462412_Viet	100	130	0	0	17026	17155	3221225	3221354	6e-65	258
Salmonella	2511STDY5462412_Viet	100	130	0	0	38588	38717	3221354	3221225	6e-65	258
Salmonella	2511STDY5462412_Viet	100	130	0	0	17026	17155	3539498	3539627	6e-65	258
Salmonella	2511STDY5462412_Viet	100	130	0	0	38588	38717	3539627	3539498	6e-65	258
Salmonella	2511STDY5462412_Viet	100	130	0	0	17026	17155	3933526	3933655	6e-65	258
Salmonella	2511STDY5462412_Viet	100	130	0	0	38588	38717	3933655	3933526	6e-65	258
Salmonella	2511STDY5462412_Viet	100	130	0	0	38588	38717	4017607	4017736	6e-65	258
Salmonella	2511STDY5462412_Viet	100	130	0	0	17026	17155	4017736	4017607	6e-65	258
Salmonella	2511STDY5462412_Viet	100	130	0	0	38588	38717	4342124	4342253	6e-65	258
Salmonella	2511STDY5462412_Viet	100	130	0	0	17026	17155	4342253	4342124	6e-65	258
Salmonella	2511STDY5462412_Viet	100	130	0	0	38588	38717	4534571	4534700	6e-65	258
Salmonella	2511STDY5462412_Viet	100	130	0	0	17026	17155	4534700	4534571	6e-65	258
Salmonella	2511STDY5462412_Viet	100	130	0	0	17026	17155	4886963	4887092	6e-65	258
Salmonella	2511STDY5462412_Viet	100	130	0	0	38588	38717	4887092	4886963	6e-65	258
Salmonella	2511STDY5462412_Viet	100	130	0	0	17026	17155	4982201	4982330	6e-65	258
Salmonella	2511STDY5462412_Viet	100	130	0	0	38588	38717	4982330	4982201	6e-65	258
Salmonella	2511STDY5462412_Viet	100	130	0	0	17026	17155	4987348	4987477	6e-65	258
Salmonella	2511STDY5462412_Viet	100	130	0	0	38588	38717	4987477	4987348	6e-65	258
Salmonella	2511STDY5462412_Viet	100	130	0	0	38588	38717	4997153	4997282	6e-65	258
Salmonella	2511STDY5462412_Viet	100	130	0	0	17026	17155	4997282	4997153	6e-65	258
Salmonella	2511STDY5462412_Viet	87	223	29	0	36360	36582	4046563	4046785	3e-51	212
Salmonella	2511STDY5462412_Viet	100	105	0	0	39882	39986	4488085	4488189	5e-50	208
Salmonella	2511STDY5462412_Viet	91.89	148	12	0	90751	90898	4046570	4046423	5e-47	198
Salmonella	2511STDY5462412_Viet	91.89	148	12	0	35882	36029	4046423	4046570	5e-47	198
Salmonella	2511STDY5462412_Viet	99.07	108	0	1	40530	40636	4842976	4842869	5e-47	198
Salmonella	2511STDY5462412_Viet	100	99	0	0	63939	64037	4392374	4392472	2e-46	196
Salmonella	2511STDY5462412_Viet	100	98	0	0	65174	65271	1326955	1327052	7e-46	194
Salmonella	2511STDY5462412_Viet	87.89	190	23	0	90200	90389	4046783	4046594	7e-46	194
Salmonella	2511STDY5462412_Viet	100	98	0	0	35375	35472	4442327	4442230	7e-46	194
Salmonella	2511STDY5462412_Viet	100	98	0	0	65174	65271	4819115	4819212	7e-46	194
Salmonella	2511STDY5462412_Viet	100	97	0	0	15860	15956	1546306	1546402	3e-45	192
Salmonella	2511STDY5462412_Viet	100	97	0	0	39785	39881	3434574	3434670	3e-45	192
Salmonella	2511STDY5462412_Viet	100	97	0	0	15862	15958	3434670	3434574	3e-45	192
Salmonella	2511STDY5462412_Viet	100	97	0	0	39787	39883	4100808	4100904	3e-45	192
Salmonella	2511STDY5462412_Viet	100	97	0	0	36484	36580	4442230	4442134	3e-45	192
Salmonella	2511STDY5462412_Viet	100	96	0	0	39787	39882	762895	762800	1e-44	190
Salmonella	2511STDY5462412_Viet	100	96	0	0	15861	15956	762991	762896	1e-44	190
Salmonella	2511STDY5462412_Viet	100	96	0	0	15862	15957	1326861	1326956	1e-44	190
Salmonella	2511STDY5462412_Viet	100	96	0	0	39786	39881	1326956	1326861	1e-44	190
Salmonella	2511STDY5462412_Viet	100	96	0	0	15862	15957	2132213	2132308	1e-44	190
Salmonella	2511STDY5462412_Viet	100	96	0	0	39786	39881	2132308	2132213	1e-44	190
Salmonella	2511STDY5462412_Viet	100	96	0	0	39786	39881	2445178	2445273	1e-44	190
Salmonella	2511STDY5462412_Viet	100	96	0	0	15862	15957	2445273	2445178	1e-44	190
Salmonella	2511STDY5462412_Viet	100	96	0	0	39787	39882	2592137	2592042	1e-44	190
Salmonella	2511STDY5462412_Viet	100	96	0	0	63939	64034	3221129	3221224	1e-44	190
Salmonella	2511STDY5462412_Viet	100	96	0	0	15862	15957	3744520	3744615	1e-44	190
Salmonella	2511STDY5462412_Viet	100	96	0	0	39786	39881	3744615	3744520	1e-44	190
Salmonella	2511STDY5462412_Viet	100	95	0	0	39787	39881	410193	410287	4e-44	188
Salmonella	2511STDY5462412_Viet	100	95	0	0	15862	15956	410287	410193	4e-44	188
Salmonella	2511STDY5462412_Viet	100	95	0	0	15862	15956	762801	762895	4e-44	188
Salmonella	2511STDY5462412_Viet	100	95	0	0	39787	39881	762896	762990	4e-44	188
Salmonella	2511STDY5462412_Viet	100	95	0	0	39787	39881	1546402	1546308	4e-44	188
Salmonella	2511STDY5462412_Viet	100	95	0	0	15862	15956	2592043	2592137	4e-44	188
Salmonella	2511STDY5462412_Viet	100	95	0	0	15862	15956	4100902	4100808	4e-44	188
Salmonella	2511STDY5462412_Viet	100	95	0	0	39787	39881	4710749	4710843	4e-44	188
Salmonella	2511STDY5462412_Viet	100	95	0	0	15862	15956	4710843	4710749	4e-44	188
Salmonella	2511STDY5462412_Viet	98.9	91	0	1	40547	40636	2294859	2294769	6e-37	165
Salmonella	2511STDY5462412_Viet	98.9	91	0	1	40547	40636	4342254	4342344	6e-37	165
Salmonella	2511STDY5462412_Viet	98.86	88	0	1	40550	40636	1956475	1956562	4e-35	159
Salmonella	2511STDY5462412_Viet	97.83	92	1	1	40546	40636	4865371	4865280	4e-35	159
Salmonella	2511STDY5462412_Viet	98.85	87	0	1	40551	40636	2592138	2592224	2e-34	157
Salmonella	2511STDY5462412_Viet	97.78	90	1	1	40548	40636	1761122	1761211	6e-34	155
Salmonella	2511STDY5462412_Viet	100	77	0	0	17079	17155	2132438	2132514	2e-33	153
Salmonella	2511STDY5462412_Viet	100	77	0	0	38588	38664	2132514	2132438	2e-33	153
Salmonella	2511STDY5462412_Viet	91.26	103	9	0	17054	17156	2772083	2772185	2e-27	133
Salmonella	2511STDY5462412_Viet	91.26	103	9	0	38587	38689	2772185	2772083	2e-27	133
Salmonella	2511STDY5462412_Viet	81.47	232	43	0	49930	50161	2117378	2117609	3e-23	119
Salmonella	2511STDY5462412_Viet	98	50	1	0	91358	91407	4218092	4218141	8e-15	91.7
Salmonella	2511STDY5462412_Viet	81.98	172	25	2	90199	90370	4013453	4013288	1e-13	87.7
Salmonella	2511STDY5462412_Viet	97.92	48	1	0	35375	35422	4218139	4218092	1e-13	87.7
Salmonella	2511STDY5462412_Viet	81.87	171	25	2	36410	36580	4013288	4013452	5e-13	85.7
Salmonella	13V1250_India_2013	99.98	49673	2	8	40590	90254	3999313	3949641	0	97680
Salmonella	13V1250_India_2013	99.77	18368	4	16	17101	35429	4805164	4786797	0	35740
Salmonella	13V1250_India_2013	99.96	12446	1	3	1	12444	4562447	4574890	0	24370
Salmonella	13V1250_India_2013	99.93	7532	0	4	91350	98876	4553760	4561291	0	14780
Salmonella	13V1250_India_2013	99.34	3481	1	2	12437	15916	4579583	4583042	0	6659
Salmonella	13V1250_India_2013	99.76	1687	0	4	36526	38209	4902384	4904069	0	3198
[truncated: 3,708 more rows]
